# Supplementary material for: Dimethyl 3-acetyl-3-(1,3-benzothia­zol-2-yl)penta­nedioate
Source: Acta Crystallogr Sect E Struct Rep Online. 2008 Nov 8;64(Pt 12):o2290. doi: 10.1107/S1600536808035782 (PMC2959939; doi:10.1107/S1600536808035782)
Supplement: Supplementary file 1 [file e-64-o2290-sup1.cif]

##############################################################################
###                                                                        ###
###        Electronic paper (Acta Crystallographica Section E)             ###
###                                                                        ###
##############################################################################
#                                                                            #
# This CIF contains the data in a paper accepted for publication in Acta     #
# Crystallographica Section E. It conforms to the requirements of Notes      #
# for Authors for Section E, and has been peer reviewed under the auspices   #
# of the IUCr Commission on Journals.                                        #
#                                                                            #
# Full details of the Crystallographic Information File format               #
# are given in the paper "The Crystallographic Information File (CIF):       #
# a New Standard Archive File for Crystallography" by S. R. Hall, F. H.      #
# Allen and I. D. Brown [Acta Cryst. (1991), A47, 655-685].                  #
#                                                                            #
# The current version of the core CIF dictionary is obtainable from          #
# ftp://ftp.iucr.org/pub/cif_core.dic. The current version number is 2.4.    #
#                                                                            #
# Software is freely available for graphical display of the structure(s) in  #
# this CIF.  For information consult the CIF home page http://www.iucr.org/  #
# cif/home.html                                                              #
#                                                                            #
# This file may be used for bona fide research purposes within the           #
# scientific community so long as proper attribution is given to the journal # 
# article from which it was obtained.                                        #
#                                                                            #
##############################################################################
                                             
data_I
_audit_creation_method     SHELXL-97
_chemical_name_systematic
;
Dimethyl 3-acetyl-3-(1,3-benzothiazol-2-yl)pentanedioate
;
_chemical_name_common     ?
_chemical_formula_moiety     'C16 H17 N O5 S'
_chemical_formula_sum     'C16 H17 N O5 S'
_chemical_formula_iupac     'C16 H17 N O5 S'
_chemical_formula_weight     335.37
_chemical_melting_point     ?
_symmetry_cell_setting     monoclinic
_symmetry_space_group_name_H-M     'P 21/c'
_symmetry_space_group_name_hall     '-P 2ybc'
loop_
    _symmetry_equiv_pos_as_xyz
    'x, y, z'
    '-x, y+1/2, -z+1/2'
    '-x, -y, -z'
    'x, -y-1/2, z-1/2'
_cell_length_a     14.4075(3)
_cell_length_b     8.8089(2)
_cell_length_c     13.8968(3)
_cell_angle_alpha     90.00
_cell_angle_beta     118.0110(10)
_cell_angle_gamma     90.00
_cell_volume     1557.10(6)
_cell_formula_units_Z     4
_cell_measurement_reflns_used     9633
_cell_measurement_theta_min     2.81
_cell_measurement_theta_max     32.71
_cell_measurement_temperature     100(2)
_exptl_crystal_description     irregular
_exptl_crystal_colour     colourless
_exptl_crystal_size_max     0.54
_exptl_crystal_size_mid     0.47
_exptl_crystal_size_min     0.25
_exptl_crystal_density_diffrn     1.431
_exptl_crystal_density_meas     ?
_exptl_crystal_density_method     'not measured'
_exptl_crystal_F_000     704
_exptl_absorpt_coefficient_mu     0.233
_exptl_absorpt_correction_type     multi-scan
_exptl_absorpt_process_details     '(SADABS; Bruker, 2004)'
_exptl_absorpt_correction_T_min     0.8835
_exptl_absorpt_correction_T_max     0.9446
_exptl_special_details
;
;
_diffrn_ambient_temperature     100(2)
_diffrn_radiation_type     MoK\a
_diffrn_radiation_wavelength     0.71073
_diffrn_radiation_source     'fine-focus sealed tube'
_diffrn_radiation_monochromator     graphite
_diffrn_measurement_device_type     'Bruker APEXII CCD area-detector'
_diffrn_measurement_method     '\f and \w'
_diffrn_detector_area_resol_mean     ?
_diffrn_reflns_number     94263
_diffrn_reflns_av_R_equivalents     0.0299
_diffrn_reflns_av_sigmaI/netI     0.0110
_diffrn_reflns_theta_min     1.60
_diffrn_reflns_theta_max     28.00
_diffrn_reflns_theta_full     28.00
_diffrn_measured_fraction_theta_max     1.000
_diffrn_measured_fraction_theta_full     1.000
_diffrn_reflns_limit_h_min     -16
_diffrn_reflns_limit_h_max     19
_diffrn_reflns_limit_k_min     -11
_diffrn_reflns_limit_k_max     11
_diffrn_reflns_limit_l_min     -18
_diffrn_reflns_limit_l_max     17
_diffrn_standards_number     ?
_diffrn_standards_interval_count     ?
_diffrn_standards_interval_time     ?
_diffrn_standards_decay_%     ?
_refine_special_details
;
Refinement of <i>F</i>^2^ against ALL reflections. The weighted <i>R</i>-factor
<i>wR</i> and goodness of fit <i>S</i> are based on <i>F</i>^2^, conventional
<i>R</i>-factors <i>R</i> are based on <i>F</i>, with <i>F</i> set to zero for
negative <i>F</i>^2^. The threshold expression of <i>F</i>^2^ >
\s(<i>F</i>^2^) is used only for calculating <i>R</i>-factors(gt) <i>etc</i>.
and is not relevant to the choice of reflections for refinement.
<i>R</i>-factors based on <i>F</i>^2^ are statistically about twice as large
as those based on <i>F</i>, and <i>R</i>- factors based on ALL data will be
even larger.
;
_reflns_number_total     3766
_reflns_number_gt     3396
_reflns_threshold_expression     I>2\s(I)
_refine_ls_structure_factor_coef     Fsqd
_refine_ls_matrix_type     full
_refine_ls_R_factor_all     0.0349
_refine_ls_R_factor_gt     0.0305
_refine_ls_wR_factor_gt     0.0793
_refine_ls_wR_factor_ref     0.0828
_refine_ls_goodness_of_fit_ref     1.022
_refine_ls_restrained_S_all     1.022
_refine_ls_number_reflns     3766
_refine_ls_number_parameters     211
_refine_ls_number_restraints     0
_refine_ls_hydrogen_treatment     constr
_refine_ls_weighting_scheme     calc
_refine_ls_weighting_details
         'calc w=1/[\s^2^(Fo^2^)+(0.0379P)^2^+0.9909P] where P=(Fo^2^+2Fc^2^)/3'
_atom_sites_solution_hydrogens     geom
_atom_sites_solution_primary     direct
_atom_sites_solution_secondary     difmap
_refine_ls_shift/su_max     0.001
_refine_ls_shift/su_mean     0.000
_refine_diff_density_max     0.397
_refine_diff_density_min     -0.234
_refine_ls_extinction_method     none
_refine_ls_extinction_coef     ?
loop_
    _atom_type_symbol
    _atom_type_description
    _atom_type_scat_dispersion_real
    _atom_type_scat_dispersion_imag
    _atom_type_scat_source
    'C' 'C' 0.0033 0.0016
                         'International Tables Vol C Tables 4.2.6.8 and 6.1.1.4'
    'H' 'H' 0.0000 0.0000
                         'International Tables Vol C Tables 4.2.6.8 and 6.1.1.4'
    'N' 'N' 0.0061 0.0033
                         'International Tables Vol C Tables 4.2.6.8 and 6.1.1.4'
    'O' 'O' 0.0106 0.0060
                         'International Tables Vol C Tables 4.2.6.8 and 6.1.1.4'
    'S' 'S' 0.1246 0.1234
                         'International Tables Vol C Tables 4.2.6.8 and 6.1.1.4'
_computing_data_collection     'SMART (Bruker, 2004)'
_computing_cell_refinement     'SMART (Bruker, 2004)'
_computing_data_reduction     'SAINT (Bruker, 2007)'
_computing_structure_solution     'SHELXS97 (Sheldrick, 2008)'
_computing_structure_refinement     'SHELXL97 (Sheldrick, 2008)'
_computing_molecular_graphics     'DIAMOND (Brandenburg, 1999)'
_computing_publication_material     'SHELXTL (Sheldrick, 2008)'
loop_
    _atom_site_type_symbol
    _atom_site_label
    _atom_site_fract_x
    _atom_site_fract_y
    _atom_site_fract_z
    _atom_site_U_iso_or_equiv
    _atom_site_adp_type
    _atom_site_calc_flag
    _atom_site_refinement_flags
    _atom_site_occupancy
    _atom_site_disorder_assembly
    _atom_site_disorder_group
    S S1 0.07547(2) 0.86573(3) 0.43919(2) 0.01676(8) Uani d . 1 . .
    C C2 0.19378(9) 0.80630(13) 0.54977(9) 0.0140(2) Uani d . 1 . .
    N N3 0.20635(8) 0.66132(11) 0.56438(8) 0.01443(19) Uani d . 1 . .
    C C4 0.11159(9) 0.42603(14) 0.47444(10) 0.0170(2) Uani d . 1 . .
    H H4 0.1637 0.3622 0.5273 0.024(2) Uiso calc R 1 . .
    C C5 0.02392(10) 0.36495(14) 0.38745(10) 0.0190(2) Uani d . 1 . .
    H H5 0.0163 0.2578 0.3802 0.024(2) Uiso calc R 1 . .
    C C6 -0.05382(10) 0.45859(15) 0.30984(10) 0.0193(2) Uani d . 1 . .
    H H6 -0.1132 0.4135 0.2508 0.024(2) Uiso calc R 1 . .
    C C7 -0.04607(9) 0.61526(15) 0.31719(9) 0.0179(2) Uani d . 1 . .
    H H7 -0.0991 0.6784 0.2646 0.024(2) Uiso calc R 1 . .
    C C8 0.04263(9) 0.67687(14) 0.40475(9) 0.0149(2) Uani d . 1 . .
    C C9 0.12163(9) 0.58417(13) 0.48265(9) 0.0141(2) Uani d . 1 . .
    C C1 0.27346(9) 0.92387(13) 0.62176(9) 0.0145(2) Uani d . 1 . .
    C C10 0.22105(9) 1.00619(14) 0.68333(9) 0.0160(2) Uani d . 1 . .
    O O10 0.18549(8) 1.13226(10) 0.65710(8) 0.0249(2) Uani d . 1 . .
    C C11 0.20998(10) 0.91849(15) 0.77027(10) 0.0219(3) Uani d . 1 . .
    H H111 0.2794 0.9052 0.8335 0.0431(14) Uiso calc R 1 . .
    H H112 0.1792 0.8188 0.7417 0.0431(14) Uiso calc R 1 . .
    H H113 0.1641 0.9743 0.7922 0.0431(14) Uiso calc R 1 . .
    C C20 0.37450(9) 0.84101(13) 0.70162(10) 0.0173(2) Uani d . 1 . .
    H H201 0.3553 0.7532 0.7331 0.0431(14) Uiso calc R 1 . .
    H H202 0.4102 0.8014 0.6608 0.0431(14) Uiso calc R 1 . .
    C C21 0.45015(9) 0.94072(14) 0.79307(10) 0.0170(2) Uani d . 1 . .
    O O21 0.43873(8) 1.07423(11) 0.80278(8) 0.0304(2) Uani d . 1 . .
    O O22 0.53173(7) 0.86031(10) 0.86465(8) 0.0229(2) Uani d . 1 . .
    C C22 0.60859(10) 0.94308(15) 0.95845(11) 0.0232(3) Uani d . 1 . .
    H H221 0.6652 0.8742 1.0055 0.0431(14) Uiso calc R 1 . .
    H H222 0.5747 0.9852 0.9993 0.0431(14) Uiso calc R 1 . .
    H H223 0.6379 1.0258 0.9339 0.0431(14) Uiso calc R 1 . .
    C C30 0.29294(10) 1.04297(13) 0.55238(10) 0.0168(2) Uani d . 1 . .
    H H301 0.2280 1.1038 0.5129 0.0431(14) Uiso calc R 1 . .
    H H302 0.3489 1.1126 0.6021 0.0431(14) Uiso calc R 1 . .
    C C31 0.32428(9) 0.98185(14) 0.47030(10) 0.0177(2) Uani d . 1 . .
    O O31 0.34329(8) 0.85225(11) 0.45908(8) 0.0272(2) Uani d . 1 . .
    O O32 0.32806(9) 1.09691(11) 0.40907(8) 0.0281(2) Uani d . 1 . .
    C C32 0.36038(13) 1.05932(17) 0.32765(12) 0.0309(3) Uani d . 1 . .
    H H321 0.3587 1.1509 0.2869 0.0431(14) Uiso calc R 1 . .
    H H322 0.3123 0.9833 0.2774 0.0431(14) Uiso calc R 1 . .
    H H323 0.4320 1.0183 0.3636 0.0431(14) Uiso calc R 1 . .
loop_
    _atom_site_aniso_label
    _atom_site_aniso_U_11
    _atom_site_aniso_U_22
    _atom_site_aniso_U_33
    _atom_site_aniso_U_12
    _atom_site_aniso_U_13
    _atom_site_aniso_U_23
    S1 0.01835(15) 0.01332(14) 0.01468(14) 0.00202(10) 0.00450(11) 0.00100(10)
    C2 0.0143(5) 0.0144(5) 0.0137(5) 0.0014(4) 0.0071(4) 0.0008(4)
    N3 0.0153(4) 0.0135(5) 0.0152(5) -0.0003(4) 0.0078(4) -0.0001(4)
    C4 0.0197(6) 0.0144(5) 0.0205(6) 0.0007(4) 0.0124(5) 0.0000(4)
    C5 0.0231(6) 0.0159(6) 0.0229(6) -0.0043(5) 0.0150(5) -0.0047(5)
    C6 0.0201(6) 0.0236(6) 0.0165(5) -0.0058(5) 0.0105(5) -0.0067(5)
    C7 0.0184(5) 0.0222(6) 0.0134(5) 0.0001(5) 0.0077(5) -0.0014(4)
    C8 0.0178(5) 0.0144(5) 0.0153(5) 0.0001(4) 0.0100(5) -0.0011(4)
    C9 0.0155(5) 0.0150(5) 0.0146(5) -0.0009(4) 0.0094(4) -0.0010(4)
    C1 0.0161(5) 0.0113(5) 0.0160(5) 0.0002(4) 0.0074(4) 0.0002(4)
    C10 0.0153(5) 0.0164(6) 0.0149(5) -0.0015(4) 0.0059(4) -0.0022(4)
    O10 0.0319(5) 0.0192(5) 0.0284(5) 0.0088(4) 0.0181(4) 0.0030(4)
    C11 0.0260(6) 0.0235(6) 0.0189(6) -0.0034(5) 0.0127(5) -0.0007(5)
    C20 0.0157(5) 0.0131(5) 0.0193(6) 0.0001(4) 0.0050(5) -0.0006(4)
    C21 0.0146(5) 0.0172(6) 0.0189(6) -0.0013(4) 0.0077(5) -0.0003(4)
    O21 0.0262(5) 0.0173(5) 0.0323(5) 0.0016(4) 0.0011(4) -0.0066(4)
    O22 0.0195(4) 0.0179(4) 0.0214(4) -0.0004(3) 0.0013(4) -0.0009(4)
    C22 0.0160(5) 0.0240(6) 0.0220(6) -0.0038(5) 0.0026(5) -0.0027(5)
    C30 0.0211(6) 0.0121(5) 0.0191(6) -0.0011(4) 0.0110(5) -0.0004(4)
    C31 0.0172(5) 0.0173(6) 0.0187(6) -0.0036(4) 0.0086(5) -0.0019(5)
    O31 0.0409(6) 0.0178(5) 0.0324(5) 0.0027(4) 0.0250(5) -0.0007(4)
    O32 0.0501(6) 0.0179(5) 0.0291(5) -0.0045(4) 0.0290(5) -0.0020(4)
    C32 0.0486(9) 0.0270(7) 0.0308(7) -0.0086(6) 0.0300(7) -0.0046(6)
_geom_special_details
;
All e.s.d.'s (except the e.s.d. in the dihedral angle between two l.s. planes)
are estimated using the full covariance matrix. The cell e.s.d.'s are taken
into account individually in the estimation of e.s.d.'s in distances, angles
and torsion angles; correlations between e.s.d.'s in cell parameters are only
used when they are defined by crystal symmetry. An approximate (isotropic)
treatment of cell e.s.d.'s is used for estimating e.s.d.'s involving l.s.
planes.
;
loop_
    _geom_bond_atom_site_label_1
    _geom_bond_atom_site_label_2
    _geom_bond_site_symmetry_2
    _geom_bond_distance
    _geom_bond_publ_flag
    S1 C8 . 1.7343(12) ?
    S1 C2 . 1.7552(12) ?
    C2 N3 . 1.2924(15) ?
    C2 C1 . 1.5207(16) ?
    N3 C9 . 1.3926(15) ?
    C4 C5 . 1.3827(18) ?
    C4 C9 . 1.3997(16) ?
    C4 H4 . 0.9500 no
    C5 C6 . 1.4012(18) ?
    C5 H5 . 0.9500 no
    C6 C7 . 1.3845(18) ?
    C6 H6 . 0.9500 no
    C7 C8 . 1.3957(17) ?
    C7 H7 . 0.9500 no
    C8 C9 . 1.4060(16) ?
    C1 C30 . 1.5373(16) ?
    C1 C20 . 1.5383(16) ?
    C1 C10 . 1.5605(16) ?
    C10 O10 . 1.2055(15) ?
    C10 C11 . 1.5043(17) ?
    C11 H111 . 0.9800 no
    C11 H112 . 0.9800 no
    C11 H113 . 0.9800 no
    C20 C21 . 1.5078(16) ?
    C20 H201 . 0.9900 no
    C20 H202 . 0.9900 no
    C21 O21 . 1.2038(16) ?
    C21 O22 . 1.3320(15) ?
    O22 C22 . 1.4496(15) ?
    C22 H221 . 0.9800 no
    C22 H222 . 0.9800 no
    C22 H223 . 0.9800 no
    C30 C31 . 1.5095(16) ?
    C30 H301 . 0.9900 no
    C30 H302 . 0.9900 no
    C31 O31 . 1.2012(15) ?
    C31 O32 . 1.3409(15) ?
    O32 C32 . 1.4497(16) ?
    C32 H321 . 0.9800 no
    C32 H322 . 0.9800 no
    C32 H323 . 0.9800 no
loop_
    _geom_angle_atom_site_label_1
    _geom_angle_atom_site_label_2
    _geom_angle_atom_site_label_3
    _geom_angle_site_symmetry_1
    _geom_angle_site_symmetry_3
    _geom_angle
    _geom_angle_publ_flag
    C8 S1 C2 . . 88.99(6) ?
    N3 C2 C1 . . 124.25(10) ?
    N3 C2 S1 . . 116.04(9) ?
    C1 C2 S1 . . 119.70(8) ?
    C2 N3 C9 . . 110.46(10) ?
    C5 C4 C9 . . 118.40(11) ?
    C5 C4 H4 . . 120.8 no
    C9 C4 H4 . . 120.8 no
    C4 C5 C6 . . 121.04(11) ?
    C4 C5 H5 . . 119.5 no
    C6 C5 H5 . . 119.5 no
    C7 C6 C5 . . 121.49(11) ?
    C7 C6 H6 . . 119.3 no
    C5 C6 H6 . . 119.3 no
    C6 C7 C8 . . 117.45(11) ?
    C6 C7 H7 . . 121.3 no
    C8 C7 H7 . . 121.3 no
    C7 C8 C9 . . 121.61(11) ?
    C7 C8 S1 . . 129.28(10) ?
    C9 C8 S1 . . 109.11(9) ?
    N3 C9 C4 . . 124.73(11) ?
    N3 C9 C8 . . 115.28(10) ?
    C4 C9 C8 . . 120.00(11) ?
    C2 C1 C30 . . 110.85(9) ?
    C2 C1 C20 . . 108.53(9) ?
    C30 C1 C20 . . 112.75(10) ?
    C2 C1 C10 . . 105.49(9) ?
    C30 C1 C10 . . 107.74(9) ?
    C20 C1 C10 . . 111.26(9) ?
    O10 C10 C11 . . 121.71(11) ?
    O10 C10 C1 . . 120.57(11) ?
    C11 C10 C1 . . 117.58(10) ?
    C10 C11 H111 . . 109.5 no
    C10 C11 H112 . . 109.5 no
    H111 C11 H112 . . 109.5 no
    C10 C11 H113 . . 109.5 no
    H111 C11 H113 . . 109.5 no
    H112 C11 H113 . . 109.5 no
    C21 C20 C1 . . 113.34(10) ?
    C21 C20 H201 . . 108.9 no
    C1 C20 H201 . . 108.9 no
    C21 C20 H202 . . 108.9 no
    C1 C20 H202 . . 108.9 no
    H201 C20 H202 . . 107.7 no
    O21 C21 O22 . . 123.70(11) ?
    O21 C21 C20 . . 125.51(11) ?
    O22 C21 C20 . . 110.77(10) ?
    C21 O22 C22 . . 115.95(10) ?
    O22 C22 H221 . . 109.5 no
    O22 C22 H222 . . 109.5 no
    H221 C22 H222 . . 109.5 no
    O22 C22 H223 . . 109.5 no
    H221 C22 H223 . . 109.5 no
    H222 C22 H223 . . 109.5 no
    C31 C30 C1 . . 115.97(10) ?
    C31 C30 H301 . . 108.3 no
    C1 C30 H301 . . 108.3 no
    C31 C30 H302 . . 108.3 no
    C1 C30 H302 . . 108.3 no
    H301 C30 H302 . . 107.4 no
    O31 C31 O32 . . 123.80(11) ?
    O31 C31 C30 . . 127.20(11) ?
    O32 C31 C30 . . 109.00(10) ?
    C31 O32 C32 . . 116.51(11) ?
    O32 C32 H321 . . 109.5 no
    O32 C32 H322 . . 109.5 no
    H321 C32 H322 . . 109.5 no
    O32 C32 H323 . . 109.5 no
    H321 C32 H323 . . 109.5 no
    H322 C32 H323 . . 109.5 no
loop_
    _geom_torsion_atom_site_label_1
    _geom_torsion_atom_site_label_2
    _geom_torsion_atom_site_label_3
    _geom_torsion_atom_site_label_4
    _geom_torsion_site_symmetry_1
    _geom_torsion_site_symmetry_2
    _geom_torsion_site_symmetry_3
    _geom_torsion_site_symmetry_4
    _geom_torsion
    _geom_torsion_publ_flag
    C8 S1 C2 N3 . . . . -3.31(9) no
    C8 S1 C2 C1 . . . . 177.11(9) no
    C1 C2 N3 C9 . . . . -177.68(10) no
    S1 C2 N3 C9 . . . . 2.75(12) no
    C9 C4 C5 C6 . . . . -0.72(17) no
    C4 C5 C6 C7 . . . . -0.08(18) no
    C5 C6 C7 C8 . . . . 0.34(17) no
    C6 C7 C8 C9 . . . . 0.21(17) no
    C6 C7 C8 S1 . . . . -178.77(9) no
    C2 S1 C8 C7 . . . . -178.22(11) no
    C2 S1 C8 C9 . . . . 2.70(8) no
    C2 N3 C9 C4 . . . . 179.46(11) no
    C2 N3 C9 C8 . . . . -0.50(14) no
    C5 C4 C9 N3 . . . . -178.70(10) no
    C5 C4 C9 C8 . . . . 1.25(17) no
    C7 C8 C9 N3 . . . . 178.94(10) no
    S1 C8 C9 N3 . . . . -1.90(12) no
    C7 C8 C9 C4 . . . . -1.02(17) no
    S1 C8 C9 C4 . . . . 178.15(9) no
    N3 C2 C1 C30 . . . . 132.23(12) no
    S1 C2 C1 C30 . . . . -48.22(12) no
    N3 C2 C1 C20 . . . . 7.89(15) no
    S1 C2 C1 C20 . . . . -172.56(8) no
    N3 C2 C1 C10 . . . . -111.43(12) no
    S1 C2 C1 C10 . . . . 68.12(11) no
    C2 C1 C10 O10 . . . . -104.69(13) no
    C30 C1 C10 O10 . . . . 13.77(15) no
    C20 C1 C10 O10 . . . . 137.83(12) no
    C2 C1 C10 C11 . . . . 71.08(12) no
    C30 C1 C10 C11 . . . . -170.47(10) no
    C20 C1 C10 C11 . . . . -46.41(14) no
    C2 C1 C20 C21 . . . . -167.17(9) no
    C30 C1 C20 C21 . . . . 69.63(13) no
    C10 C1 C20 C21 . . . . -51.54(13) no
    C1 C20 C21 O21 . . . . -3.89(18) no
    C1 C20 C21 O22 . . . . 174.63(10) no
    O21 C21 O22 C22 . . . . 0.40(18) no
    C20 C21 O22 C22 . . . . -178.16(10) no
    C2 C1 C30 C31 . . . . -53.93(13) no
    C20 C1 C30 C31 . . . . 67.97(13) no
    C10 C1 C30 C31 . . . . -168.88(10) no
    C1 C30 C31 O31 . . . . -6.12(19) no
    C1 C30 C31 O32 . . . . 173.84(10) no
    O31 C31 O32 C32 . . . . -1.96(19) no
    C30 C31 O32 C32 . . . . 178.08(11) no
data_global
_journal_date_recd_electronic     2008-09-19
_journal_date_accepted     2008-10-31
_journal_name_full     'Acta Crystallographica, Section E'
_journal_year     2008
_journal_volume     64
_journal_issue     12
_journal_page_first     o2290
_journal_page_last     o2290
_journal_paper_category     QO
_journal_coeditor_code     FJ2155
_publ_contact_author_name     'Hans Reuter'
_publ_contact_author_address
;
Institute of Chemistry
University of Osnabrueck
Barbarastr. 7
D-49069 Osnabrueck
;
_publ_contact_author_email     hreuter@uos.de
_publ_contact_author_fax     ?
_publ_contact_author_phone     ?
_publ_section_title
;
Dimethyl 3-acetyl-3-(1,3-benzothiazol-2-yl)pentanedioate
;
loop_
    _publ_author_name
    _publ_author_footnote
    _publ_author_address
    'Baryala, Yamna' .
;
Laboratoire de Chimie Organique et \'Etudes Physicochimiques
ENS Rabat
Morocco
;
    'Salem, Moussa' .
;
Laboratoire de Chimie Organique et \'Etudes Physicochimiques
ENS Rabat
Morocco
;
    'Essassi, El Mokhtar' .
;
Laboratoire de Chimie Organique H\'et\'erocyclique
Universit\'e Mohammed V Rabat, Morocco
;
    'Reuter, Hans' .
;
Institute of Chemistry
University of Osnabr\"uck
Barbarastrasse 7
D-49069 Osnabr\"uck
Germany
;
    'Izaaryene, Maher' .
;
Institute of Chemistry
University of Osnabr\"uck
Barbarastrasse 7
D-49069 Osnabr\"uck
Germany
;
