# Supplementary material for: Dimethyl 3-acetyl-3-(1,3-benzothia­zol-2-yl)penta­nedioate
Source: Acta Crystallogr Sect E Struct Rep Online. 2008 Nov 8;64(Pt 12):o2290. doi: 10.1107/S1600536808035782 (PMC2959939; doi:10.1107/S1600536808035782)
Supplement: Supplementary file 2 [file e-64-o2290-Isup2.hkl]

# 
# h,k,l, Fc-squared, Fo-squared, sigma(Fo-squared) and status flag 
# 
data_I
_shelx_title ' AZ003_0ma in P2(1)/c' 
_shelx_refln_list_code          4 
_shelx_F_calc_maximum      243.24 
_exptl_crystal_F_000       704.00 
_reflns_d_resolution_high  0.7570 
 
loop_ 
 _symmetry_equiv_pos_as_xyz 
 'x, y, z' 
 '-x, y+1/2, -z+1/2' 
 '-x, -y, -z' 
 'x, -y-1/2, z-1/2' 
 
_cell_length_a    14.4075 
_cell_length_b     8.8089 
_cell_length_c    13.8968 
_cell_angle_alpha  90.000 
_cell_angle_beta  118.011 
_cell_angle_gamma  90.000 
 
_shelx_F_squared_multiplier     1.000 
 
loop_ 
 _refln_index_h 
 _refln_index_k 
 _refln_index_l 
 _refln_F_squared_calc 
 _refln_F_squared_meas 
 _refln_F_squared_sigma 
 _refln_observed_status 
   1   0   0      722.12      685.32      5.99 o 
   2   0   0       43.12       38.43      0.52 o 
   3   0   0     2553.85     2477.97     11.82 o 
   4   0   0      927.39      860.10      4.50 o 
   5   0   0       85.34      128.87      1.35 o 
   6   0   0        0.40        4.33      0.52 o 
   7   0   0     5420.97     5440.65     25.95 o 
   8   0   0     4990.21     4853.86     26.00 o 
   9   0   0      297.94      324.53      2.93 o 
  10   0   0       21.80       22.01      1.23 o 
  11   0   0      221.60      179.56      3.09 o 
  12   0   0      970.16      962.54      8.64 o 
  13   0   0        5.75        4.90      1.73 o 
  14   0   0       18.80       20.03      3.08 o 
  15   0   0      380.37      395.08     11.34 o 
  16   0   0       19.07       28.22      6.81 o 
   1   1   0     3264.10     3278.69     11.81 o 
   2   1   0     2271.25     2244.24      7.86 o 
   3   1   0       14.31       11.14      0.31 o 
   4   1   0      958.33     1013.34      3.63 o 
   5   1   0       15.79       18.07      0.42 o 
   6   1   0     2090.83     2157.02      7.83 o 
   7   1   0      488.80      531.17      2.47 o 
   8   1   0      472.31      464.82      2.39 o 
   9   1   0      652.78      653.40      3.45 o 
  10   1   0      302.86      278.13      2.19 o 
  11   1   0      172.72      181.34      2.06 o 
  12   1   0       18.64       23.17      1.27 o 
  13   1   0      421.87      445.72      4.52 o 
  14   1   0       38.60       40.35      2.14 o 
  15   1   0       61.14       63.93      3.33 o 
  16   1   0      260.31      243.75      7.38 o 
   0   2   0    14415.57    13786.44     67.45 o 
   1   2   0     2330.94     2176.09      7.80 o 
   2   2   0      584.76      597.32      2.41 o 
   3   2   0      546.23      569.38      2.39 o 
   4   2   0      111.22       95.36      0.79 o 
   5   2   0      799.03      885.64      3.49 o 
   6   2   0      431.09      491.04      2.30 o 
   7   2   0      526.06      570.40      2.83 o 
   8   2   0       24.54       28.14      0.73 o 
   9   2   0      328.89      357.60      2.31 o 
  10   2   0       16.24       16.83      0.85 o 
  11   2   0      113.70      121.40      1.82 o 
  12   2   0       84.34       77.56      1.83 o 
  13   2   0       22.64       20.85      1.62 o 
  14   2   0        0.60        0.22      1.58 o 
  15   2   0        5.94        4.33      2.30 o 
  16   2   0        0.41        0.42      2.76 o 
   1   3   0      657.01      666.82      2.72 o 
   2   3   0     3521.45     3629.47     13.09 o 
   3   3   0      286.41      299.34      1.56 o 
   4   3   0      823.46      727.08      3.14 o 
   5   3   0      457.11      483.75      2.32 o 
   6   3   0       31.66       60.46      0.79 o 
   7   3   0      813.63      883.04      3.89 o 
   8   3   0      172.57      155.50      1.44 o 
   9   3   0       62.00       65.66      1.13 o 
  10   3   0      190.50      170.06      1.92 o 
  11   3   0      278.84      278.42      3.05 o 
  12   3   0       88.80       92.35      2.05 o 
  13   3   0      156.17      145.64      3.13 o 
  14   3   0       11.30       10.22      2.00 o 
  15   3   0      124.17      132.02      4.42 o 
  16   3   0      263.70      277.75      8.07 o 
   0   4   0    18260.40    19329.49     93.80 o 
   1   4   0     1359.68     1344.52      5.27 o 
   2   4   0     1146.33     1238.16      5.13 o 
   3   4   0        0.24        4.30      0.41 o 
   4   4   0      190.76      222.36      1.45 o 
   5   4   0      183.92      154.00      1.22 o 
   6   4   0        0.16       -0.33      0.47 o 
   7   4   0     1607.56     1558.32      6.56 o 
   8   4   0      538.07      483.93      3.00 o 
   9   4   0       33.09       33.57      0.99 o 
  10   4   0       47.83       55.02      1.42 o 
  11   4   0      529.82      511.59      4.38 o 
  12   4   0        7.97       14.81      1.46 o 
  13   4   0        0.80        5.10      1.83 o 
  14   4   0       19.19       17.64      2.43 o 
  15   4   0      160.92      162.56      6.27 o 
   1   5   0     1098.51     1147.13      4.73 o 
   2   5   0      336.64      340.82      1.96 o 
   3   5   0     1150.84     1095.38      4.94 o 
   4   5   0     1189.75     1324.02      5.61 o 
   5   5   0      209.19      264.60      1.81 o 
   6   5   0      762.09      699.47      3.56 o 
   7   5   0     1158.39     1110.99      5.06 o 
   8   5   0      290.03      294.52      2.31 o 
   9   5   0      739.11      733.12      4.95 o 
  10   5   0      201.71      198.42      2.61 o 
  11   5   0      123.93      136.88      2.58 o 
  12   5   0       46.93       54.20      2.24 o 
  13   5   0      155.64      140.54      5.56 o 
  14   5   0      142.33      161.15      5.69 o 
  15   5   0      175.47      185.23      7.38 o 
   0   6   0       57.74       48.58      1.12 o 
   1   6   0      264.88      269.59      1.91 o 
   2   6   0        7.66       23.65      0.73 o 
   3   6   0       22.48       24.88      0.77 o 
   4   6   0      140.07      147.54      1.53 o 
   5   6   0      394.90      353.38      2.43 o 
   6   6   0      159.30      157.81      1.71 o 
   7   6   0     1744.08     1625.62      8.67 o 
   8   6   0      247.14      239.41      2.65 o 
   9   6   0      125.58      128.93      2.20 o 
  10   6   0       10.50       11.22      1.37 o 
  11   6   0       28.33       28.92      1.84 o 
  12   6   0        9.94        8.50      2.01 o 
  13   6   0      163.68      170.54      4.85 o 
  14   6   0       18.78       17.83      3.91 o 
   1   7   0      273.02      267.53      2.09 o 
   2   7   0        9.04        7.40      0.74 o 
   3   7   0       16.31       16.09      0.81 o 
   4   7   0        0.93        4.50      0.82 o 
   5   7   0        0.67        4.34      1.00 o 
   6   7   0      517.63      499.27      4.45 o 
   7   7   0     1541.84     1468.10     10.35 o 
   8   7   0        0.06        0.21      1.13 o 
   9   7   0       71.57       77.71      2.35 o 
  10   7   0      143.51      143.61      3.43 o 
  11   7   0        1.64        0.11      1.74 o 
  12   7   0       27.14       38.39      4.06 o 
  13   7   0        0.54        3.24      4.25 o 
   0   8   0       14.71       28.88      2.04 o 
   1   8   0      676.51      687.43      5.39 o 
   2   8   0      126.25      119.17      2.03 o 
   3   8   0       43.47       45.23      1.47 o 
   4   8   0       27.13       25.22      1.45 o 
   5   8   0      179.87      191.41      2.95 o 
   6   8   0        6.01        5.95      1.44 o 
   7   8   0      741.53      741.04      7.17 o 
   8   8   0      194.62      207.24      4.65 o 
   9   8   0       11.85       13.57      2.10 o 
  10   8   0        2.51       -0.14      2.38 o 
  11   8   0        7.24        8.69      4.23 o 
  12   8   0      671.40      709.74     18.28 o 
   1   9   0        0.96        3.26      1.71 o 
   2   9   0       51.70       47.31      2.19 o 
   3   9   0     1151.64     1125.79     11.81 o 
   4   9   0     1264.19     1226.69     10.89 o 
   5   9   0       30.37       25.60      1.99 o 
   6   9   0       12.49       14.84      2.02 o 
   7   9   0      109.57      126.88      4.22 o 
   8   9   0      467.75      499.27     10.47 o 
   9   9   0      235.29      245.84      8.58 o 
  10   9   0       26.42       31.62      3.75 o 
   0  10   0      750.63      755.11     16.88 o 
   1  10   0       25.91       17.63      2.71 o 
   2  10   0      296.40      302.79      6.23 o 
   3  10   0       83.67       90.08      3.58 o 
   4  10   0       35.95       34.14      3.35 o 
   5  10   0        3.93        7.43      2.75 o 
   6  10   0       63.32       75.01      4.46 o 
   7  10   0       88.73      112.05      6.59 o 
   8  10   0       16.01       14.78      3.92 o 
   1  11   0       75.60       82.00      5.52 o 
   2  11   0        0.42        0.98      3.78 o 
   3  11   0      108.50      102.23      6.53 o 
   4  11   0        0.02       -0.88      3.92 o 
   5  11   0       12.63       12.81      4.45 o 
 -17   1   1       75.10       75.07      5.36 o 
 -16   1   1       13.26       13.27      2.70 o 
 -15   1   1       60.91       57.33      2.42 o 
 -14   1   1     1244.81     1249.78      9.38 o 
 -13   1   1        7.35       13.10      1.15 o 
 -12   1   1     3110.15     3095.61     16.51 o 
 -11   1   1      749.94      709.79      4.35 o 
 -10   1   1      184.59      194.95      1.75 o 
  -9   1   1      216.10      223.38      1.70 o 
  -8   1   1      818.92      955.44      4.30 o 
  -7   1   1     1433.22     1479.19      5.85 o 
  -6   1   1       60.14       71.21      0.69 o 
  -5   1   1      263.99      257.13      1.28 o 
  -4   1   1     9922.07    10038.38     35.49 o 
  -3   1   1      647.71      698.66      2.69 o 
  -2   1   1     9365.37     9371.34     34.73 o 
  -1   1   1      249.34      229.45      1.03 o 
   0   1   1     1061.15     1058.74      3.78 o 
   1   1   1     4182.11     4262.26     14.71 o 
   2   1   1    10297.11    10260.63     35.57 o 
   3   1   1    13881.56    13965.73     45.53 o 
   4   1   1     7333.63     7426.63     24.38 o 
   5   1   1     3779.28     3741.41     12.87 o 
   6   1   1      918.37      932.13      3.73 o 
   7   1   1      669.67      587.68      2.76 o 
   8   1   1     1683.36     1559.44      6.42 o 
   9   1   1        0.91        1.63      0.66 o 
  10   1   1      142.62      151.20      1.69 o 
  11   1   1        0.51        0.14      0.91 o 
  12   1   1       66.66       66.65      1.80 o 
  13   1   1      575.01      575.47      5.96 o 
  14   1   1       49.90       52.20      2.95 o 
  15   1   1       25.87       24.13      3.12 o 
  16   1   1       15.18        9.92      4.01 o 
 -17   2   1       91.68      112.06      5.46 o 
 -16   2   1      544.74      530.35      9.35 o 
 -15   2   1      139.00      136.44      3.45 o 
 -14   2   1      359.10      352.37      4.58 o 
 -13   2   1      128.38      121.66      2.22 o 
 -12   2   1      378.35      364.62      3.34 o 
 -11   2   1      225.09      191.51      2.13 o 
 -10   2   1      498.86      500.97      3.12 o 
  -9   2   1        4.49        7.79      0.65 o 
  -8   2   1     1763.97     1740.45      7.28 o 
  -7   2   1       13.31       15.41      0.52 o 
  -6   2   1      135.63      115.84      0.93 o 
  -5   2   1     1858.96     1845.54      6.78 o 
  -4   2   1     1292.88     1263.92      4.96 o 
  -3   2   1     3895.98     3855.14     14.30 o 
  -2   2   1        7.99       -0.46      0.31 o 
  -1   2   1     5313.78     5120.41     18.92 o 
   0   2   1     1255.10     1178.38      4.17 o 
   1   2   1     1651.89     1573.76      5.61 o 
   2   2   1       23.12       33.16      0.52 o 
   3   2   1     9971.62    10390.20     36.44 o 
   4   2   1     1852.04     1892.82      6.84 o 
   5   2   1      741.06      699.46      2.95 o 
   6   2   1      150.18      126.25      1.05 o 
   7   2   1      225.65      206.43      1.51 o 
   8   2   1       43.85       47.51      0.92 o 
   9   2   1       85.25       70.07      1.16 o 
  10   2   1     1794.82     1731.65      8.64 o 
  11   2   1      397.15      423.69      3.70 o 
  12   2   1      738.47      721.36      6.37 o 
  13   2   1       96.38       83.67      2.73 o 
  14   2   1       11.75       13.54      2.17 o 
  15   2   1      150.30      153.89      4.77 o 
  16   2   1       98.21      104.79      8.60 o 
 -16   3   1       62.25       59.22      4.09 o 
 -15   3   1        4.32       -2.46      2.01 o 
 -14   3   1       96.80       93.55      2.64 o 
 -13   3   1      161.43      166.62      2.91 o 
 -12   3   1     1470.03     1417.27      9.50 o 
 -11   3   1      893.97      818.46      5.27 o 
 -10   3   1       10.75       10.63      0.82 o 
  -9   3   1       42.45       35.46      0.86 o 
  -8   3   1      391.81      446.26      2.43 o 
  -7   3   1      988.50      949.32      4.16 o 
  -6   3   1      115.52      133.30      1.09 o 
  -5   3   1     1468.79     1526.99      6.14 o 
  -4   3   1     3013.27     3017.12     11.28 o 
  -3   3   1       44.12       50.24      0.66 o 
  -2   3   1        1.34        3.49      0.38 o 
  -1   3   1       38.06       38.23      0.54 o 
   0   3   1      244.93      247.84      1.27 o 
   1   3   1      184.56      156.87      0.99 o 
   2   3   1      130.22      109.67      1.19 o 
   3   3   1        3.32       12.55      0.44 o 
   4   3   1     3837.09     4322.53     15.51 o 
   5   3   1      552.68      576.93      2.60 o 
   6   3   1     2540.50     2621.88      9.98 o 
   7   3   1      807.15      800.12      3.77 o 
   8   3   1     1601.91     1617.85      6.97 o 
   9   3   1      330.62      294.53      2.41 o 
  10   3   1        5.53        2.89      0.92 o 
  11   3   1      213.35      191.39      2.67 o 
  12   3   1      175.88      178.18      3.14 o 
  13   3   1       18.45       15.65      1.96 o 
  14   3   1      175.94      168.53      4.55 o 
  15   3   1      515.03      498.04      9.94 o 
 -16   4   1       69.17       73.19      4.79 o 
 -15   4   1      224.14      230.16      5.29 o 
 -14   4   1       41.78       45.85      2.46 o 
 -13   4   1       31.52       32.66      1.78 o 
 -12   4   1        1.56        0.76      1.18 o 
 -11   4   1        0.77       -0.08      0.97 o 
 -10   4   1        4.53        3.27      0.83 o 
  -9   4   1       60.82       71.39      1.15 o 
  -8   4   1      148.16      159.20      1.42 o 
  -7   4   1       74.72       67.04      0.93 o 
  -6   4   1       12.04       10.44      0.55 o 
  -5   4   1      263.12      326.30      1.82 o 
  -4   4   1      540.32      517.58      2.53 o 
  -3   4   1       16.26       20.53      0.54 o 
  -2   4   1     1903.09     2185.34      8.55 o 
  -1   4   1      265.99      263.89      1.46 o 
   0   4   1       16.35       12.65      0.43 o 
   1   4   1      409.73      380.71      1.88 o 
   2   4   1      636.40      788.80      3.34 o 
   3   4   1        1.87        2.48      0.39 o 
   4   4   1      141.36      115.68      1.08 o 
   5   4   1      312.35      326.37      2.01 o 
   6   4   1      172.77      193.31      1.55 o 
   7   4   1      608.98      613.49      3.16 o 
   8   4   1      324.77      304.67      2.21 o 
   9   4   1       52.19       48.12      1.16 o 
  10   4   1      137.49      122.51      2.10 o 
  11   4   1      157.48      148.37      2.61 o 
  12   4   1        7.74        8.28      1.59 o 
  13   4   1       29.98       15.89      2.16 o 
  14   4   1        4.84        5.07      2.76 o 
  15   4   1       28.73       22.63      4.24 o 
 -15   5   1        2.73       -1.38      2.89 o 
 -14   5   1      150.16      143.39      4.24 o 
 -13   5   1       41.83       47.94      2.41 o 
 -12   5   1      911.19      868.90      8.08 o 
 -11   5   1       62.51       58.86      1.74 o 
 -10   5   1       78.70       78.62      1.62 o 
  -9   5   1      537.00      515.39      3.36 o 
  -8   5   1       51.58       45.13      0.95 o 
  -7   5   1      348.99      358.83      2.27 o 
  -6   5   1      620.27      607.27      3.26 o 
  -5   5   1       17.26       19.49      0.68 o 
  -4   5   1      514.37      501.76      2.71 o 
  -3   5   1      213.43      247.25      1.70 o 
  -2   5   1        7.75       16.97      0.57 o 
  -1   5   1       29.11       26.88      0.60 o 
   0   5   1        9.94       20.25      0.52 o 
   1   5   1       55.99       39.26      0.66 o 
   2   5   1        4.37        0.29      0.48 o 
   3   5   1      783.55      724.42      3.41 o 
   4   5   1      706.48      665.15      3.28 o 
   5   5   1      118.05      100.51      1.19 o 
   6   5   1       68.19       74.84      1.14 o 
   7   5   1      199.48      226.50      1.85 o 
   8   5   1      334.81      324.78      2.67 o 
   9   5   1      140.52      114.65      1.95 o 
  10   5   1      103.02      101.61      2.16 o 
  11   5   1       47.40       48.92      2.14 o 
  12   5   1        3.65        4.77      1.64 o 
  13   5   1       67.54       66.56      3.42 o 
  14   5   1      121.57      120.50      7.01 o 
 -14   6   1      220.47      229.23      6.97 o 
 -13   6   1       83.30       97.02      6.15 o 
 -12   6   1        0.03        1.49      1.63 o 
 -11   6   1       12.78       11.76      1.50 o 
 -10   6   1      135.73      127.27      2.31 o 
  -9   6   1       17.74       19.17      1.13 o 
  -8   6   1      151.43      146.48      1.91 o 
  -7   6   1        0.18        0.58      0.77 o 
  -6   6   1        6.76        6.01      0.77 o 
  -5   6   1     2162.18     2038.89      9.24 o 
  -4   6   1     1131.08     1132.12      5.59 o 
  -3   6   1      786.31      817.86      4.05 o 
  -2   6   1       18.59        2.52      0.60 o 
  -1   6   1      266.59      273.87      1.88 o 
   0   6   1      129.03      139.32      1.28 o 
   1   6   1       53.02       56.11      0.87 o 
   2   6   1      445.41      514.86      2.93 o 
   3   6   1     1801.74     1699.08      7.40 o 
   4   6   1     2750.85     2617.83     10.64 o 
   5   6   1      408.55      408.96      2.64 o 
   6   6   1        3.26        3.08      0.81 o 
   7   6   1      123.36      136.39      2.01 o 
   8   6   1       30.93       36.64      1.35 o 
   9   6   1        3.10        1.95      1.23 o 
  10   6   1      642.61      598.50      6.40 o 
  11   6   1      869.91      863.18      8.56 o 
  12   6   1      338.93      328.71      6.66 o 
  13   6   1       99.18      107.97      6.47 o 
 -13   7   1      379.37      396.92     12.86 o 
 -12   7   1      150.65      158.13      5.59 o 
 -11   7   1       63.57       56.88      2.82 o 
 -10   7   1       47.64       58.34      2.61 o 
  -9   7   1      233.92      248.74      4.35 o 
  -8   7   1       11.83       14.65      1.32 o 
  -7   7   1      811.19      761.79      7.40 o 
  -6   7   1       22.62       23.14      1.13 o 
  -5   7   1     2490.31     2476.02     13.39 o 
  -4   7   1     1084.00     1010.65      5.33 o 
  -3   7   1      144.41      149.60      1.62 o 
  -2   7   1      162.14      156.89      1.59 o 
  -1   7   1      147.94      134.77      1.49 o 
   0   7   1     1084.16     1043.96      5.11 o 
   1   7   1      664.67      606.06      3.39 o 
   2   7   1      141.77      122.87      1.45 o 
   3   7   1      385.20      372.25      2.79 o 
   4   7   1     1740.65     1744.07      8.96 o 
   5   7   1       94.41       88.06      1.81 o 
   6   7   1     2335.10     2340.53     14.26 o 
   7   7   1      133.18      127.46      2.29 o 
   8   7   1      330.60      338.27      4.08 o 
   9   7   1       10.42       12.54      1.72 o 
  10   7   1       32.99       32.87      2.20 o 
  11   7   1       81.43       91.46      4.95 o 
  12   7   1      200.68      195.44      6.25 o 
 -12   8   1       60.20       59.19      5.75 o 
 -11   8   1      522.20      529.97     10.34 o 
 -10   8   1       52.85       51.77      3.49 o 
  -9   8   1       30.48       38.71      2.50 o 
  -8   8   1      859.98      861.82      8.49 o 
  -7   8   1       61.63       62.84      2.06 o 
  -6   8   1        4.73        2.82      1.30 o 
  -5   8   1      268.11      271.11      3.35 o 
  -4   8   1      876.70      804.57      6.66 o 
  -3   8   1      777.05      699.24      5.58 o 
  -2   8   1      788.73      736.24      5.45 o 
  -1   8   1      726.38      667.64      5.12 o 
   0   8   1      252.11      218.20      2.99 o 
   1   8   1      214.40      181.73      2.87 o 
   2   8   1       27.18       25.93      1.21 o 
   3   8   1      209.57      217.65      2.85 o 
   4   8   1      101.70      116.80      2.36 o 
   5   8   1       96.84      103.47      2.43 o 
   6   8   1       14.52       16.15      1.53 o 
   7   8   1      179.67      175.04      3.90 o 
   8   8   1        0.61        3.03      2.17 o 
   9   8   1       28.99       37.74      3.00 o 
  10   8   1       11.01       11.81      3.21 o 
  11   8   1       23.60       20.62      3.44 o 
 -11   9   1       16.88       19.62      4.79 o 
 -10   9   1       58.71       69.37      7.77 o 
  -9   9   1       20.74       18.02      3.06 o 
  -8   9   1      214.01      229.13      5.63 o 
  -7   9   1      227.87      250.18      4.79 o 
  -6   9   1       13.86        9.13      1.71 o 
  -5   9   1       19.83       19.51      1.70 o 
  -4   9   1       93.25       72.58      2.31 o 
  -3   9   1      419.13      362.17      5.05 o 
  -2   9   1      117.86      116.71      3.45 o 
  -1   9   1       32.99       29.47      2.16 o 
   0   9   1      349.29      325.27      5.23 o 
   1   9   1       74.51       63.87      2.55 o 
   2   9   1       15.94       15.95      2.05 o 
   3   9   1       27.66       33.70      1.96 o 
   4   9   1        8.32        9.20      1.90 o 
   5   9   1      157.72      161.74      3.61 o 
   6   9   1      242.02      248.32      4.81 o 
   7   9   1       25.79       19.51      3.26 o 
   8   9   1       23.03       16.40      3.79 o 
   9   9   1       44.90       54.54      4.72 o 
  10   9   1        1.24       -1.01      3.45 o 
  -9  10   1       70.59       67.25      4.76 o 
  -8  10   1      207.07      195.94      6.11 o 
  -7  10   1        0.46       -2.99      3.24 o 
  -6  10   1      103.23      108.01      5.29 o 
  -5  10   1      145.12      156.31      4.78 o 
  -4  10   1      362.74      367.75     10.25 o 
  -3  10   1      698.37      675.19     10.13 o 
  -2  10   1       12.53       10.47      2.31 o 
  -1  10   1      284.03      260.42      5.90 o 
   0  10   1      453.10      448.78      8.58 o 
   1  10   1       40.42       40.22      3.28 o 
   2  10   1      380.80      371.50      6.73 o 
   3  10   1      157.43      161.34      5.14 o 
   4  10   1      375.07      395.65      9.75 o 
   5  10   1       60.39       70.30      4.08 o 
   6  10   1      100.70      116.49      5.52 o 
   7  10   1      406.07      397.32     10.29 o 
   8  10   1       87.22       98.31      5.73 o 
  -5  11   1      830.05      908.14     16.30 o 
  -4  11   1      258.90      262.67      7.80 o 
  -3  11   1       51.81       60.32      5.36 o 
  -2  11   1        0.23        0.58      3.67 o 
  -1  11   1      134.93      129.46      7.12 o 
   0  11   1      218.70      206.25      6.96 o 
   1  11   1      720.83      762.77     13.28 o 
   2  11   1      130.89      172.08      9.67 o 
   3  11   1       91.76       91.85      6.18 o 
   4  11   1       70.07       73.06      6.42 o 
 -17   0   2       92.33       94.99      6.67 o 
 -16   0   2      103.13       96.20      4.65 o 
 -15   0   2      245.39      237.95      5.17 o 
 -14   0   2      415.36      414.91      5.42 o 
 -13   0   2      115.01      119.10      2.56 o 
 -12   0   2      337.45      345.59      3.92 o 
 -11   0   2     1399.60     1389.92     10.11 o 
 -10   0   2        1.83        0.34      0.79 o 
  -9   0   2       27.14       30.27      0.95 o 
  -8   0   2      316.66      304.31      2.48 o 
  -7   0   2      509.67      458.39      3.10 o 
  -6   0   2      933.18      991.30      5.66 o 
  -5   0   2     3985.88     4040.60     22.55 o 
  -4   0   2    29329.28    29023.25    152.41 o 
  -3   0   2     2322.82     2449.80     12.75 o 
  -2   0   2      357.09      287.79      2.04 o 
  -1   0   2     7837.42     7924.16     41.00 o 
   0   0   2     3947.07     4036.85     21.61 o 
   1   0   2      805.67      747.80      4.01 o 
   2   0   2     3546.59     3620.84     18.87 o 
   3   0   2    15660.34    16462.57     78.17 o 
   4   0   2     1305.76     1194.85      6.24 o 
   5   0   2     4647.60     4935.17     23.51 o 
   6   0   2       38.99       17.07      0.81 o 
   7   0   2      196.76      240.80      2.29 o 
   8   0   2      277.03      270.42      2.64 o 
   9   0   2        7.03       12.34      1.08 o 
  10   0   2     2534.83     2387.04     17.20 o 
  11   0   2     1511.33     1440.27     13.66 o 
  12   0   2      558.91      533.28      8.56 o 
  13   0   2       61.53       55.93      3.64 o 
  14   0   2      199.87      225.29      7.92 o 
  15   0   2      603.84      602.87     17.37 o 
 -17   1   2      359.89      388.10      8.72 o 
 -16   1   2       26.05       27.06      2.32 o 
 -15   1   2      154.43      149.34      2.88 o 
 -14   1   2      232.33      234.00      3.05 o 
 -13   1   2       87.75       87.83      1.69 o 
 -12   1   2       99.99       94.80      1.49 o 
 -11   1   2      177.42      173.33      1.79 o 
 -10   1   2      445.31      474.84      2.71 o 
  -9   1   2     1469.95     1519.47      6.45 o 
  -8   1   2     2175.53     2162.93      8.76 o 
  -7   1   2        0.12        3.64      0.38 o 
  -6   1   2       52.45       49.24      0.57 o 
  -5   1   2      319.45      336.21      1.61 o 
  -4   1   2      221.74      185.15      1.08 o 
  -3   1   2        5.00        6.95      0.33 o 
  -2   1   2     9938.09    10003.98     39.76 o 
  -1   1   2     3632.03     3808.25     13.70 o 
   0   1   2      702.20      719.61      2.60 o 
   1   1   2       88.16       90.93      0.69 o 
   2   1   2        0.08        0.44      0.32 o 
   3   1   2     1785.06     1832.11      6.69 o 
   4   1   2      107.72       94.12      0.85 o 
   5   1   2     1994.05     2163.34      7.79 o 
   6   1   2      695.87      622.77      2.81 o 
   7   1   2     1456.34     1545.05      6.11 o 
   8   1   2        2.77        4.73      0.66 o 
   9   1   2        7.83       10.76      0.76 o 
  10   1   2       20.37       24.66      1.11 o 
  11   1   2      208.59      213.61      2.72 o 
  12   1   2       10.96        9.84      1.54 o 
  13   1   2      225.36      220.62      4.62 o 
  14   1   2       59.06       55.58      3.48 o 
  15   1   2        0.00        2.05      3.68 o 
 -17   2   2       32.47       28.08      3.31 o 
 -16   2   2       18.30       18.40      2.51 o 
 -15   2   2       31.04       25.81      1.98 o 
 -14   2   2      253.35      259.14      3.49 o 
 -13   2   2        0.05       -0.07      0.99 o 
 -12   2   2       29.14       28.99      1.09 o 
 -11   2   2       20.97       27.48      0.96 o 
 -10   2   2      163.89      180.34      1.68 o 
  -9   2   2        5.96        2.61      0.59 o 
  -8   2   2     3117.32     3288.54     12.83 o 
  -7   2   2      200.73      246.84      1.47 o 
  -6   2   2      718.30      695.03      3.09 o 
  -5   2   2      113.99      126.82      0.93 o 
  -4   2   2        4.85       10.96      0.36 o 
  -3   2   2      634.65      623.00      2.73 o 
  -2   2   2      220.30      188.78      1.12 o 
  -1   2   2      659.89      621.07      2.48 o 
   0   2   2      414.49      438.70      1.81 o 
   1   2   2       78.13       97.28      0.83 o 
   2   2   2     1211.06     1170.08      4.50 o 
   3   2   2     1992.94     2089.91      7.66 o 
   4   2   2     5240.63     5897.87     20.27 o 
   5   2   2     3034.95     3365.06     11.91 o 
   6   2   2       21.12       23.55      0.62 o 
   7   2   2      804.40      790.01      3.68 o 
   8   2   2       12.64       13.83      0.71 o 
   9   2   2      100.66      108.22      1.49 o 
  10   2   2      327.99      341.49      3.12 o 
  11   2   2       24.42       16.75      1.36 o 
  12   2   2      241.03      242.13      3.79 o 
  13   2   2       30.48       28.53      2.47 o 
  14   2   2      113.14      117.92      5.29 o 
  15   2   2       40.12       38.10      5.33 o 
 -17   3   2      290.16      305.64      7.16 o 
 -16   3   2        4.95        1.82      2.41 o 
 -15   3   2      198.23      201.21      4.16 o 
 -14   3   2        5.01        5.44      1.43 o 
 -13   3   2      252.22      241.24      3.04 o 
 -12   3   2        0.99        0.92      0.90 o 
 -11   3   2      411.17      388.35      3.04 o 
 -10   3   2       47.29       47.48      0.99 o 
  -9   3   2       90.58       87.47      1.11 o 
  -8   3   2      497.58      490.31      2.55 o 
  -7   3   2      316.82      296.85      1.74 o 
  -6   3   2       69.23       77.37      0.82 o 
  -5   3   2       60.06       86.94      0.98 o 
  -4   3   2      241.71      198.97      1.22 o 
  -3   3   2      177.88      196.72      1.18 o 
  -2   3   2      277.91      269.72      1.51 o 
  -1   3   2       43.37       36.14      0.50 o 
   0   3   2      121.95       99.63      0.75 o 
   1   3   2      930.20      947.44      3.77 o 
   2   3   2       28.06       49.63      0.64 o 
   3   3   2     4288.93     4427.40     15.98 o 
   4   3   2      142.03      177.30      1.29 o 
   5   3   2        0.42       -0.06      0.47 o 
   6   3   2        4.25        0.99      0.53 o 
   7   3   2      416.23      418.67      2.40 o 
   8   3   2       49.44       57.01      1.03 o 
   9   3   2       94.88       96.44      1.59 o 
  10   3   2      141.63      152.65      2.39 o 
  11   3   2      638.46      636.45      5.95 o 
  12   3   2        0.65        1.77      1.57 o 
  13   3   2      223.59      223.46      5.44 o 
  14   3   2        0.03       -3.30      2.80 o 
  15   3   2        0.63       -6.16      4.10 o 
 -16   4   2      128.34      133.09      4.66 o 
 -15   4   2       39.85       40.81      2.85 o 
 -14   4   2       35.02       39.17      2.01 o 
 -13   4   2      100.78      106.82      2.39 o 
 -12   4   2      439.95      407.65      3.95 o 
 -11   4   2      467.30      471.22      3.65 o 
 -10   4   2      265.76      267.71      2.44 o 
  -9   4   2      538.38      516.87      3.10 o 
  -8   4   2       23.20       29.90      0.75 o 
  -7   4   2      313.95      340.28      2.05 o 
  -6   4   2      885.04      915.02      4.16 o 
  -5   4   2     1018.24      934.93      4.28 o 
  -4   4   2     6116.93     6217.84     24.13 o 
  -3   4   2      267.20      295.91      1.60 o 
  -2   4   2        3.38        4.31      0.39 o 
  -1   4   2      591.34      619.33      2.77 o 
   0   4   2     1030.59     1112.32      4.28 o 
   1   4   2     1982.49     1935.18      7.20 o 
   2   4   2      199.73      180.92      1.24 o 
   3   4   2      640.45      650.27      3.01 o 
   4   4   2     1596.82     1635.05      6.57 o 
   5   4   2      130.65      107.91      1.16 o 
   6   4   2       63.87       68.98      1.00 o 
   7   4   2     1437.59     1520.65      6.63 o 
   8   4   2      139.19      126.17      1.57 o 
   9   4   2       69.40       74.26      1.60 o 
  10   4   2       32.49       15.83      1.40 o 
  11   4   2      174.00      155.36      3.13 o 
  12   4   2       21.12       19.32      2.18 o 
  13   4   2       31.17       34.36      3.29 o 
  14   4   2      604.51      582.08     12.91 o 
 -16   5   2       99.92      105.37      6.27 o 
 -15   5   2      201.14      210.27      5.89 o 
 -14   5   2        9.34        8.10      2.07 o 
 -13   5   2       81.28       80.18      2.38 o 
 -12   5   2       34.74       34.22      1.59 o 
 -11   5   2      132.05      142.54      2.16 o 
 -10   5   2     1446.32     1401.27      9.44 o 
  -9   5   2     1324.39     1295.40      6.56 o 
  -8   5   2     1481.98     1466.50      6.84 o 
  -7   5   2      137.48      145.24      1.49 o 
  -6   5   2       36.90       54.35      0.91 o 
  -5   5   2        9.72       18.41      0.61 o 
  -4   5   2      270.72      286.67      1.75 o 
  -3   5   2      320.16      315.15      1.86 o 
  -2   5   2     3125.81     3164.34     11.91 o 
  -1   5   2     2681.90     2829.92     10.68 o 
   0   5   2     2584.53     2587.73     10.13 o 
   1   5   2      846.80      834.26      3.60 o 
   2   5   2        0.51        1.30      0.46 o 
   3   5   2      436.59      395.97      2.26 o 
   4   5   2      566.02      493.36      2.67 o 
   5   5   2     2163.61     2138.57      8.76 o 
   6   5   2      652.45      621.29      3.45 o 
   7   5   2      892.84      820.33      4.53 o 
   8   5   2       55.74       46.54      1.39 o 
   9   5   2       82.86       81.96      1.89 o 
  10   5   2       14.76       10.64      1.54 o 
  11   5   2      121.85      139.75      3.95 o 
  12   5   2      321.97      327.71      6.00 o 
  13   5   2       23.14       22.08      3.34 o 
  14   5   2       65.86       85.43      8.70 o 
 -15   6   2       25.07       14.53      3.66 o 
 -14   6   2      194.07      188.75      7.54 o 
 -13   6   2       79.48       86.82      3.43 o 
 -12   6   2       67.98       72.30      2.27 o 
 -11   6   2      228.24      235.91      3.45 o 
 -10   6   2        0.90        1.16      1.00 o 
  -9   6   2        4.49        5.93      0.94 o 
  -8   6   2     4498.36     4504.81     21.87 o 
  -7   6   2       50.68       46.90      1.04 o 
  -6   6   2        4.20        9.67      0.76 o 
  -5   6   2        0.25       -0.92      0.62 o 
  -4   6   2      491.41      479.07      2.86 o 
  -3   6   2        0.62        0.34      0.62 o 
  -2   6   2       47.45       44.09      0.87 o 
  -1   6   2      140.30      148.78      1.39 o 
   0   6   2      430.22      445.75      2.59 o 
   1   6   2      638.62      648.89      3.16 o 
   2   6   2      189.43      173.07      1.51 o 
   3   6   2       63.82       61.36      1.00 o 
   4   6   2     2938.94     2755.00     10.92 o 
   5   6   2      349.64      309.53      2.25 o 
   6   6   2       24.86       37.96      1.28 o 
   7   6   2      214.38      206.44      2.59 o 
   8   6   2       64.19       54.19      1.70 o 
   9   6   2       72.72       68.42      2.11 o 
  10   6   2      313.49      304.11      4.68 o 
  11   6   2       58.74       57.89      3.20 o 
  12   6   2       12.29       16.36      3.11 o 
  13   6   2       25.72       24.40      4.72 o 
 -14   7   2      169.78      184.04      6.80 o 
 -13   7   2       43.94       46.25      4.32 o 
 -12   7   2       43.29       42.63      3.24 o 
 -11   7   2       42.90       48.60      2.41 o 
 -10   7   2      204.23      207.85      3.50 o 
  -9   7   2       58.60       67.38      2.06 o 
  -8   7   2      101.83       95.64      1.95 o 
  -7   7   2      816.21      813.12      6.37 o 
  -6   7   2      310.89      301.67      3.12 o 
  -5   7   2      664.85      634.81      4.48 o 
  -4   7   2        7.54        8.76      0.85 o 
  -3   7   2       19.20       10.65      0.81 o 
  -2   7   2       80.80       81.73      1.21 o 
  -1   7   2      105.19       92.14      1.31 o 
   0   7   2       24.01       23.32      0.88 o 
   1   7   2      235.16      225.42      1.88 o 
   2   7   2        1.11        3.88      0.72 o 
   3   7   2     1724.77     1634.44      8.43 o 
   4   7   2      249.22      240.29      2.44 o 
   5   7   2       18.32       27.73      1.42 o 
   6   7   2        0.53        3.05      1.14 o 
   7   7   2       91.72       87.65      2.06 o 
   8   7   2      239.40      220.55      3.47 o 
   9   7   2       82.14       95.59      3.25 o 
  10   7   2      221.38      239.51      5.77 o 
  11   7   2       91.03       89.99      4.28 o 
  12   7   2       13.73        8.79      4.19 o 
 -13   8   2       85.08       91.98      5.53 o 
 -12   8   2      360.91      366.80      9.62 o 
 -11   8   2      216.51      226.57      6.63 o 
 -10   8   2       16.35       16.09      3.04 o 
  -9   8   2      461.84      500.80      7.09 o 
  -8   8   2      528.64      529.96      6.05 o 
  -7   8   2        6.58        6.09      1.39 o 
  -6   8   2      147.94      145.88      2.63 o 
  -5   8   2      210.26      226.04      3.23 o 
  -4   8   2     1180.40     1169.75      8.84 o 
  -3   8   2      131.62      111.39      2.19 o 
  -2   8   2      121.10      106.30      1.92 o 
  -1   8   2       84.12       60.33      1.52 o 
   0   8   2       92.64      115.62      1.98 o 
   1   8   2        2.57        2.64      1.27 o 
   2   8   2      545.81      543.06      4.92 o 
   3   8   2      125.95      128.16      2.15 o 
   4   8   2      591.87      587.14      5.37 o 
   5   8   2      132.15      134.71      2.84 o 
   6   8   2       35.49       36.74      2.00 o 
   7   8   2      392.91      415.96      6.29 o 
   8   8   2      114.44      117.00      4.36 o 
   9   8   2      107.32      116.29      5.83 o 
  10   8   2      574.53      617.06     12.04 o 
  11   8   2       29.13       31.50      4.24 o 
 -11   9   2       25.40       35.11      4.73 o 
 -10   9   2        9.47       10.09      3.66 o 
  -9   9   2      141.81      152.47      5.36 o 
  -8   9   2     1708.10     1664.00     27.09 o 
  -7   9   2       96.68       98.49      3.23 o 
  -6   9   2       14.01       13.39      1.66 o 
  -5   9   2      308.63      292.56      4.12 o 
  -4   9   2      170.68      166.87      3.23 o 
  -3   9   2        1.39        5.72      1.43 o 
  -2   9   2        0.51        3.72      1.60 o 
  -1   9   2       46.63       56.63      2.20 o 
   0   9   2     1293.19     1295.91     12.29 o 
   1   9   2      322.98      310.43      4.86 o 
   2   9   2      207.51      200.69      4.25 o 
   3   9   2      148.95      153.65      3.95 o 
   4   9   2      343.90      368.01      5.68 o 
   5   9   2      356.25      381.52      5.77 o 
   6   9   2      202.49      195.56      5.09 o 
   7   9   2      108.78      104.34      4.64 o 
   8   9   2        5.89        7.91      3.91 o 
   9   9   2       86.72       89.29      6.10 o 
  -9  10   2        9.34        9.05      4.42 o 
  -8  10   2        0.89        4.13      2.86 o 
  -7  10   2       16.69       16.46      3.19 o 
  -6  10   2      282.84      287.22      7.03 o 
  -5  10   2       86.60       76.74      3.98 o 
  -4  10   2        0.62       -1.12      2.09 o 
  -3  10   2        4.03        1.71      2.43 o 
  -2  10   2      166.60      157.22      4.42 o 
  -1  10   2      103.57      100.26      3.73 o 
   0  10   2       36.13       25.30      2.67 o 
   1  10   2       26.10       16.47      2.66 o 
   2  10   2       49.83       44.33      3.19 o 
   3  10   2      126.03      126.66      4.36 o 
   4  10   2       68.84       83.59      4.67 o 
   5  10   2       13.24       15.38      3.25 o 
   6  10   2        2.33        3.99      3.44 o 
   7  10   2      100.67      105.52      6.69 o 
  -6  11   2        2.26        4.10      3.21 o 
  -5  11   2        0.00        1.40      3.06 o 
  -4  11   2        0.24       -1.32      3.24 o 
  -3  11   2       37.48       45.23      4.89 o 
  -2  11   2        6.44        6.13      5.19 o 
  -1  11   2       51.00       48.59      5.27 o 
   0  11   2      125.09      141.46      7.00 o 
   1  11   2       15.07       13.60      3.59 o 
   2  11   2       62.16       57.96      5.15 o 
   3  11   2       15.08       11.53      4.95 o 
   4  11   2        0.61       -0.71      4.06 o 
 -17   1   3       90.74      100.03      4.16 o 
 -16   1   3      692.85      674.17      8.08 o 
 -15   1   3        5.10        4.80      1.19 o 
 -14   1   3       70.96       70.45      1.65 o 
 -13   1   3      122.67      131.07      2.38 o 
 -12   1   3      696.99      673.87      4.16 o 
 -11   1   3      331.38      351.46      2.49 o 
 -10   1   3      809.89      941.79      4.59 o 
  -9   1   3      616.16      630.77      3.07 o 
  -8   1   3        2.64        2.88      0.42 o 
  -7   1   3      173.31      189.38      1.30 o 
  -6   1   3      434.98      398.50      2.08 o 
  -5   1   3     1033.94      973.59      4.40 o 
  -4   1   3     9838.76    10526.25     48.32 o 
  -3   1   3       53.63       49.35      0.50 o 
  -2   1   3    18184.78    18401.19     64.96 o 
  -1   1   3     3039.42     3153.85     11.11 o 
   0   1   3      309.94      335.04      1.59 o 
   1   1   3     1797.13     1805.75      6.55 o 
   2   1   3      825.90      763.26      3.11 o 
   3   1   3     3197.39     3390.54     11.93 o 
   4   1   3      297.70      328.88      1.73 o 
   5   1   3      529.04      574.01      2.66 o 
   6   1   3      125.56      190.50      1.43 o 
   7   1   3      103.74      117.51      1.38 o 
   8   1   3     7724.06     7774.95     28.17 o 
   9   1   3      313.38      321.55      2.54 o 
  10   1   3      828.89      804.95      5.68 o 
  11   1   3      318.65      307.38      3.82 o 
  12   1   3       93.36      104.82      3.33 o 
  13   1   3       40.94       47.90      3.18 o 
  14   1   3      115.73      127.93      5.73 o 
  15   1   3       59.15       54.61      5.54 o 
 -17   2   3       14.95       12.96      2.50 o 
 -16   2   3       50.50       50.00      2.67 o 
 -15   2   3       12.07       17.97      1.52 o 
 -14   2   3      632.32      624.28      5.37 o 
 -13   2   3      700.60      667.27      5.21 o 
 -12   2   3      128.92      124.93      1.74 o 
 -11   2   3       21.38       25.63      0.92 o 
 -10   2   3        0.75        1.16      0.59 o 
  -9   2   3      960.11      927.86      4.62 o 
  -8   2   3     1619.26     1591.36      7.18 o 
  -7   2   3     2332.70     2296.78     10.10 o 
  -6   2   3      419.80      453.56      2.42 o 
  -5   2   3     1838.66     1917.83      8.58 o 
  -4   2   3        0.78       -0.53      0.35 o 
  -3   2   3       45.70       32.88      0.48 o 
  -2   2   3      315.07      319.58      1.57 o 
  -1   2   3    10712.13    10580.00     36.35 o 
   0   2   3     3170.19     3241.19     11.16 o 
   1   2   3      453.30      456.46      2.10 o 
   2   2   3      348.11      383.33      1.85 o 
   3   2   3       72.16       79.88      1.01 o 
   4   2   3      789.36      787.68      3.43 o 
   5   2   3     1306.65     1453.42      5.60 o 
   6   2   3     2212.24     2313.04      8.57 o 
   7   2   3     1883.48     1769.99      7.20 o 
   8   2   3        7.13        4.32      0.72 o 
   9   2   3      730.97      677.17      4.54 o 
  10   2   3      340.32      336.59      3.65 o 
  11   2   3      731.65      705.19      6.81 o 
  12   2   3       80.38       81.52      2.88 o 
  13   2   3       93.43       95.27      4.83 o 
  14   2   3      446.76      492.81     12.51 o 
 -17   3   3       43.26       49.86      3.58 o 
 -16   3   3      577.90      581.83      8.58 o 
 -15   3   3      164.96      161.66      3.40 o 
 -14   3   3        9.00        7.09      1.42 o 
 -13   3   3      235.84      243.51      3.23 o 
 -12   3   3      261.57      261.42      3.05 o 
 -11   3   3      152.72      142.66      1.90 o 
 -10   3   3      538.46      569.68      3.59 o 
  -9   3   3      794.70      782.21      4.12 o 
  -8   3   3     2334.26     2394.29     10.61 o 
  -7   3   3      156.04      131.07      1.21 o 
  -6   3   3       45.00       25.57      0.64 o 
  -5   3   3       83.00       82.12      0.84 o 
  -4   3   3      229.47      218.45      1.33 o 
  -3   3   3       37.29       26.22      0.48 o 
  -2   3   3     1020.95     1090.05      4.44 o 
  -1   3   3      535.74      557.80      2.42 o 
   0   3   3      628.42      634.48      2.70 o 
   1   3   3     1282.02     1448.41      5.47 o 
   2   3   3      796.85      750.03      3.16 o 
   3   3   3      272.16      198.51      1.43 o 
   4   3   3     1210.95     1255.29      5.14 o 
   5   3   3       25.62       39.21      0.80 o 
   6   3   3      305.40      347.32      2.16 o 
   7   3   3      638.56      602.46      3.13 o 
   8   3   3      420.77      320.05      2.46 o 
   9   3   3      148.30      131.81      2.13 o 
  10   3   3      955.01      951.44      7.59 o 
  11   3   3      152.63      152.76      3.24 o 
  12   3   3       94.07       87.63      3.30 o 
  13   3   3       20.50       23.46      3.14 o 
  14   3   3       38.77       34.63      5.96 o 
 -17   4   3        1.63       -1.53      2.89 o 
 -16   4   3        1.98        1.74      2.31 o 
 -15   4   3      211.41      215.52      3.97 o 
 -14   4   3        0.26       -2.09      1.48 o 
 -13   4   3        2.75       -0.62      1.31 o 
 -12   4   3      625.24      609.10      5.31 o 
 -11   4   3       65.67       66.26      1.51 o 
 -10   4   3        0.93        0.70      0.75 o 
  -9   4   3      204.41      199.20      1.71 o 
  -8   4   3      439.70      504.65      2.82 o 
  -7   4   3        1.90        6.36      0.57 o 
  -6   4   3      896.23      930.74      4.24 o 
  -5   4   3       58.09       70.17      0.85 o 
  -4   4   3      531.38      608.46      2.87 o 
  -3   4   3        2.60        4.09      0.43 o 
  -2   4   3      146.34      113.16      0.95 o 
  -1   4   3      236.46      205.77      1.37 o 
   0   4   3      496.33      442.80      2.13 o 
   1   4   3       61.08      110.85      1.09 o 
   2   4   3      294.27      335.27      1.87 o 
   3   4   3     1353.24     1332.87      5.42 o 
   4   4   3      380.12      371.21      2.21 o 
   5   4   3       53.12       66.23      1.01 o 
   6   4   3       53.42       64.91      1.05 o 
   7   4   3      104.36      102.68      1.33 o 
   8   4   3       19.89       15.92      1.12 o 
   9   4   3       33.41       32.17      1.46 o 
  10   4   3       16.68       18.99      1.75 o 
  11   4   3       81.35       91.02      3.19 o 
  12   4   3        0.06       -0.80      2.18 o 
  13   4   3       49.03       55.67      5.01 o 
  14   4   3      159.00      174.68      7.99 o 
 -16   5   3      253.74      241.67      5.99 o 
 -15   5   3       58.64       53.69      2.81 o 
 -14   5   3      154.57      144.86      3.23 o 
 -13   5   3      375.39      370.28      4.82 o 
 -12   5   3       11.87        9.54      1.35 o 
 -11   5   3       50.30       51.20      1.65 o 
 -10   5   3       16.34       14.64      1.02 o 
  -9   5   3      452.44      447.20      3.08 o 
  -8   5   3       57.67       55.97      1.05 o 
  -7   5   3      956.82      957.51      4.78 o 
  -6   5   3      927.21      864.02      4.33 o 
  -5   5   3       20.89       32.12      0.72 o 
  -4   5   3      235.00      289.57      1.79 o 
  -3   5   3      391.60      384.18      2.11 o 
  -2   5   3      755.30      831.25      3.90 o 
  -1   5   3      674.11      686.42      3.25 o 
   0   5   3        2.17        0.15      0.48 o 
   1   5   3       28.95       36.48      0.67 o 
   2   5   3      546.03      557.49      2.78 o 
   3   5   3      265.12      238.82      1.75 o 
   4   5   3      728.54      721.77      3.60 o 
   5   5   3      662.65      673.76      3.54 o 
   6   5   3      100.54      139.42      1.59 o 
   7   5   3       13.94       16.52      1.16 o 
   8   5   3      334.39      255.55      3.16 o 
   9   5   3      135.09      144.08      2.67 o 
  10   5   3      293.76      265.62      4.69 o 
  11   5   3      115.08      109.90      3.62 o 
  12   5   3       44.68       39.97      4.02 o 
  13   5   3       88.71       99.41      5.64 o 
 -15   6   3      470.67      478.12      9.44 o 
 -14   6   3      237.33      230.97      5.68 o 
 -13   6   3       25.35       22.84      2.38 o 
 -12   6   3      290.44      299.70      4.67 o 
 -11   6   3       94.01       89.59      2.46 o 
 -10   6   3      116.03      113.86      2.17 o 
  -9   6   3     1833.86     1852.13     12.68 o 
  -8   6   3      187.84      160.45      1.82 o 
  -7   6   3     1678.92     1709.75      8.20 o 
  -6   6   3     1099.15     1064.29      5.19 o 
  -5   6   3        2.82        1.32      0.62 o 
  -4   6   3       30.55       59.76      0.93 o 
  -3   6   3       46.33       34.98      0.79 o 
  -2   6   3      889.68      838.54      4.22 o 
  -1   6   3     1908.41     1866.83      8.04 o 
   0   6   3     1213.59     1160.52      5.28 o 
   1   6   3     1454.20     1346.16      5.70 o 
   2   6   3       78.94       82.93      1.05 o 
   3   6   3      518.29      496.06      2.82 o 
   4   6   3      159.36      163.74      1.68 o 
   5   6   3      343.75      311.28      2.71 o 
   6   6   3      154.05      157.39      2.20 o 
   7   6   3      398.01      349.59      3.80 o 
   8   6   3      137.37      144.71      2.69 o 
   9   6   3       15.38        8.59      1.96 o 
  10   6   3       87.24       73.92      3.38 o 
  11   6   3      279.81      267.04      7.07 o 
  12   6   3       22.69       21.45      3.81 o 
 -14   7   3        0.85       -3.62      3.26 o 
 -13   7   3        9.24        5.98      2.95 o 
 -12   7   3      240.28      238.04      6.23 o 
 -11   7   3       42.71       44.54      2.08 o 
 -10   7   3      428.16      422.62      5.43 o 
  -9   7   3      129.06      138.62      2.56 o 
  -8   7   3     1503.54     1485.43     10.92 o 
  -7   7   3       20.44       26.39      1.16 o 
  -6   7   3        0.33       -0.29      0.88 o 
  -5   7   3     1879.75     1815.18     10.21 o 
  -4   7   3     2048.51     1926.82      9.73 o 
  -3   7   3      212.70      235.40      2.10 o 
  -2   7   3       13.22       14.95      0.83 o 
  -1   7   3      230.31      213.65      1.89 o 
   0   7   3      263.10      263.14      2.15 o 
   1   7   3     1152.97     1087.46      5.59 o 
   2   7   3     1235.41     1206.08      6.15 o 
   3   7   3     1085.11     1095.63      6.24 o 
   4   7   3       82.91       81.76      1.52 o 
   5   7   3      867.21      907.28      6.55 o 
   6   7   3        0.16        0.47      1.22 o 
   7   7   3      112.46      112.74      2.58 o 
   8   7   3       14.66       16.48      2.15 o 
   9   7   3      278.79      279.59      6.23 o 
  10   7   3      516.77      513.88      9.87 o 
  11   7   3       46.32       54.42      4.30 o 
 -13   8   3        2.37       -2.63      3.40 o 
 -12   8   3       15.48        8.68      3.51 o 
 -11   8   3       57.06       62.19      3.73 o 
 -10   8   3       84.23       87.66      3.32 o 
  -9   8   3        3.50        1.92      1.49 o 
  -8   8   3      126.70      132.28      2.84 o 
  -7   8   3        6.53        4.32      1.24 o 
  -6   8   3       50.18       46.15      1.64 o 
  -5   8   3       40.08       47.06      1.68 o 
  -4   8   3        4.32        4.68      1.14 o 
  -3   8   3      755.42      693.47      5.85 o 
  -2   8   3       72.40       75.50      1.87 o 
  -1   8   3       48.91       42.68      1.40 o 
   0   8   3     1146.05     1090.98      7.76 o 
   1   8   3      133.34      141.94      2.77 o 
   2   8   3      268.07      279.83      3.81 o 
   3   8   3       32.12       29.64      1.43 o 
   4   8   3      349.61      347.37      4.01 o 
   5   8   3      161.44      153.87      3.28 o 
   6   8   3        0.03       -0.27      1.52 o 
   7   8   3       74.40       72.55      3.28 o 
   8   8   3      101.71      113.10      4.67 o 
   9   8   3       29.59       44.05      5.96 o 
  10   8   3        6.02        6.85      3.69 o 
 -11   9   3       51.48       45.70      4.47 o 
 -10   9   3       25.50       23.42      3.88 o 
  -9   9   3       19.11       25.18      3.73 o 
  -8   9   3       89.15       92.22      3.83 o 
  -7   9   3       98.30       99.32      3.06 o 
  -6   9   3       43.34       42.81      2.36 o 
  -5   9   3       15.44       16.85      1.69 o 
  -4   9   3     1332.88     1272.37     10.98 o 
  -3   9   3      171.90      170.38      3.19 o 
  -2   9   3       30.16       30.00      1.82 o 
  -1   9   3        0.81        0.64      1.39 o 
   0   9   3        8.67        6.16      1.84 o 
   1   9   3       32.41       23.83      2.06 o 
   2   9   3       87.46       85.70      3.10 o 
   3   9   3       77.66       81.46      3.11 o 
   4   9   3      119.14      124.13      3.63 o 
   5   9   3       16.68       18.05      2.59 o 
   6   9   3       53.18       55.02      3.73 o 
   7   9   3       20.98       23.53      3.93 o 
   8   9   3      165.60      182.14      8.11 o 
  -9  10   3      545.96      572.01     14.23 o 
  -8  10   3      196.06      202.93      8.98 o 
  -7  10   3       14.69       16.82      2.51 o 
  -6  10   3      102.06      111.02      4.94 o 
  -5  10   3      190.22      176.67      6.39 o 
  -4  10   3        0.81        0.88      2.47 o 
  -3  10   3      278.46      266.11      6.18 o 
  -2  10   3      197.43      189.70      5.32 o 
  -1  10   3      762.35      726.68     11.75 o 
   0  10   3      527.98      533.29      9.03 o 
   1  10   3       16.89       29.66      3.44 o 
   2  10   3       57.37       62.57      3.63 o 
   3  10   3      231.11      240.47      7.37 o 
   4  10   3        2.66       -0.04      3.21 o 
   5  10   3      123.03      115.22      5.65 o 
   6  10   3       71.91       59.72      4.81 o 
  -6  11   3      120.31      139.88      6.24 o 
  -5  11   3      753.65      788.20     15.02 o 
  -4  11   3       27.38       30.50      3.96 o 
  -3  11   3      336.98      326.39      8.58 o 
  -2  11   3       25.59       26.79      4.21 o 
  -1  11   3       22.34       25.19      4.20 o 
   0  11   3      318.72      348.48     12.13 o 
   1  11   3      120.34      136.99      6.97 o 
   2  11   3      456.57      514.59     15.08 o 
   3  11   3      580.60      580.82     16.19 o 
 -18   0   4       42.65       44.76      4.76 o 
 -17   0   4       23.61       30.82      3.48 o 
 -16   0   4      344.50      337.58      6.41 o 
 -15   0   4        0.46       -0.54      1.45 o 
 -14   0   4      266.81      274.00      6.37 o 
 -13   0   4      240.42      215.39      2.92 o 
 -12   0   4      723.17      668.23      6.11 o 
 -11   0   4      607.96      571.65      4.48 o 
 -10   0   4      475.50      483.20      3.65 o 
  -9   0   4      814.33      743.90      4.78 o 
  -8   0   4     1423.59     1489.48      9.08 o 
  -7   0   4      844.29      837.03      5.55 o 
  -6   0   4     5222.86     5524.70     33.58 o 
  -5   0   4      322.22      258.68      1.89 o 
  -4   0   4    59166.80    58985.68    372.13 o 
  -3   0   4    11938.28    12530.97     66.74 o 
  -2   0   4    13780.54    13904.05     75.00 o 
  -1   0   4     1389.17     1399.32      7.27 o 
   0   0   4       80.15       60.08      1.10 o 
   1   0   4      773.23      772.95      4.82 o 
   2   0   4     1539.80     1555.62      8.56 o 
   3   0   4     2278.51     2425.40     13.29 o 
   4   0   4     2635.91     2530.91     13.55 o 
   5   0   4        4.79        4.00      0.72 o 
   6   0   4      311.89      315.83      2.75 o 
   7   0   4       11.69       15.14      1.05 o 
   8   0   4      179.79      163.24      2.36 o 
   9   0   4      496.69      492.55      5.62 o 
  10   0   4        0.38       -2.06      1.63 o 
  11   0   4      920.00      899.16     12.47 o 
  12   0   4      593.51      663.27     14.10 o 
  13   0   4      103.18       88.47      6.44 o 
  14   0   4        0.62        2.28      5.19 o 
 -18   1   4       39.71       41.21      3.51 o 
 -17   1   4       97.72      101.93      3.66 o 
 -16   1   4      100.74      100.95      2.87 o 
 -15   1   4        6.73        5.98      1.15 o 
 -14   1   4      292.91      294.69      2.99 o 
 -13   1   4      869.93      852.68      5.56 o 
 -12   1   4      565.80      575.05      3.76 o 
 -11   1   4      219.65      208.62      1.82 o 
 -10   1   4      644.53      618.21      3.40 o 
  -9   1   4      121.35      121.95      1.23 o 
  -8   1   4      281.53      293.09      1.77 o 
  -7   1   4      554.07      604.21      3.09 o 
  -6   1   4      900.99      880.87      4.32 o 
  -5   1   4     3888.22     4193.55     20.12 o 
  -4   1   4     6220.33     6471.44     27.64 o 
  -3   1   4     6774.34     7124.70     27.49 o 
  -2   1   4     1946.82     1992.25      7.46 o 
  -1   1   4      729.02      729.79      2.92 o 
   0   1   4      526.50      515.15      2.17 o 
   1   1   4     1581.57     1696.40      6.47 o 
   2   1   4     2402.05     2540.33      9.74 o 
   3   1   4     1907.92     1930.15      7.29 o 
   4   1   4      554.36      571.52      2.71 o 
   5   1   4      431.44      411.31      2.22 o 
   6   1   4     1141.16     1123.46      4.85 o 
   7   1   4     1132.08     1127.86      4.98 o 
   8   1   4      378.53      369.25      2.59 o 
   9   1   4      384.84      396.94      3.49 o 
  10   1   4      158.77      161.15      2.83 o 
  11   1   4        3.48        2.18      1.89 o 
  12   1   4      174.37      174.87      4.61 o 
  13   1   4      215.78      204.91      6.96 o 
  14   1   4      143.09      127.92      8.00 o 
 -18   2   4       90.56       91.05      4.65 o 
 -17   2   4        1.31       -3.25      2.17 o 
 -16   2   4       10.19        7.71      1.68 o 
 -15   2   4        5.93        5.13      1.41 o 
 -14   2   4       50.26       45.80      1.57 o 
 -13   2   4       27.72       23.69      1.26 o 
 -12   2   4        0.02       -1.08      0.81 o 
 -11   2   4      290.36      311.57      2.46 o 
 -10   2   4      260.65      246.48      2.03 o 
  -9   2   4      578.64      580.62      3.25 o 
  -8   2   4      135.05      133.31      1.20 o 
  -7   2   4        6.22        8.83      0.47 o 
  -6   2   4      550.13      589.79      3.19 o 
  -5   2   4        1.16        0.42      0.34 o 
  -4   2   4       30.40       29.40      0.54 o 
  -3   2   4      993.38      998.76      4.30 o 
  -2   2   4     1660.25     1758.47      6.77 o 
  -1   2   4      140.59      144.34      0.95 o 
   0   2   4     1060.83     1109.42      4.21 o 
   1   2   4       43.33       55.14      0.70 o 
   2   2   4     4541.84     4959.79     17.12 o 
   3   2   4     1547.41     1625.17      6.20 o 
   4   2   4        0.81        0.56      0.47 o 
   5   2   4       61.76       70.78      0.93 o 
   6   2   4      156.15      174.18      1.48 o 
   7   2   4       74.99       83.46      1.15 o 
   8   2   4      283.32      297.60      2.47 o 
   9   2   4       10.90       13.33      1.22 o 
  10   2   4      284.91      288.66      4.11 o 
  11   2   4       30.57       28.88      2.53 o 
  12   2   4      132.15      142.06      4.28 o 
  13   2   4       23.30       20.45      3.45 o 
  14   2   4      369.87      395.28     17.92 o 
 -17   3   4       32.01       31.68      2.67 o 
 -16   3   4      136.61      132.55      3.62 o 
 -15   3   4        2.65        2.44      1.42 o 
 -14   3   4      356.27      360.35      4.14 o 
 -13   3   4      206.81      206.59      2.75 o 
 -12   3   4       21.47       24.04      1.14 o 
 -11   3   4      186.86      180.34      1.88 o 
 -10   3   4      232.78      250.24      2.16 o 
  -9   3   4       83.94       75.09      1.14 o 
  -8   3   4      974.03      955.39      4.72 o 
  -7   3   4      694.32      752.10      3.95 o 
  -6   3   4      399.87      325.05      1.98 o 
  -5   3   4      462.10      558.76      2.83 o 
  -4   3   4     1287.74     1341.73      5.65 o 
  -3   3   4     1234.88     1408.18      5.58 o 
  -2   3   4      499.55      495.16      2.24 o 
  -1   3   4      183.12      159.84      1.16 o 
   0   3   4      901.22      928.84      3.92 o 
   1   3   4      591.65      604.99      2.69 o 
   2   3   4      135.52       82.41      0.88 o 
   3   3   4       20.45        8.89      0.56 o 
   4   3   4      320.43      305.10      1.92 o 
   5   3   4        0.51       -0.71      0.52 o 
   6   3   4      948.84      860.37      4.08 o 
   7   3   4      960.40      966.23      4.65 o 
   8   3   4       77.22       67.32      1.55 o 
   9   3   4      288.71      230.07      3.06 o 
  10   3   4       54.76       55.02      2.43 o 
  11   3   4       22.42       30.31      2.41 o 
  12   3   4      151.86      158.57      5.13 o 
  13   3   4       92.87       97.15      6.26 o 
 -17   4   4      140.58      149.86      5.23 o 
 -16   4   4        1.95        0.65      2.09 o 
 -15   4   4       37.38       41.41      2.03 o 
 -14   4   4      162.87      166.68      3.03 o 
 -13   4   4       47.21       45.32      1.67 o 
 -12   4   4        5.87        5.50      1.06 o 
 -11   4   4      183.17      168.96      2.28 o 
 -10   4   4     1302.39     1258.40      6.54 o 
  -9   4   4      327.52      302.48      2.33 o 
  -8   4   4      600.84      628.62      3.68 o 
  -7   4   4      396.80      381.96      2.54 o 
  -6   4   4     1147.05     1189.01      5.58 o 
  -5   4   4       14.08       32.79      0.66 o 
  -4   4   4     6818.10     7209.32     27.72 o 
  -3   4   4     4045.11     4304.75     16.54 o 
  -2   4   4      474.05      401.48      2.04 o 
  -1   4   4      594.08      620.06      2.90 o 
   0   4   4      940.58      973.82      4.23 o 
   1   4   4     1463.04     1515.15      5.73 o 
   2   4   4       55.06       44.24      0.74 o 
   3   4   4     2083.72     1998.68      7.82 o 
   4   4   4      566.38      518.53      2.74 o 
   5   4   4       39.67       46.85      0.99 o 
   6   4   4       76.22       99.97      1.32 o 
   7   4   4        2.46        6.21      0.92 o 
   8   4   4       68.92       65.28      1.67 o 
   9   4   4       22.82       49.88      2.01 o 
  10   4   4      743.86      745.61      8.62 o 
  11   4   4      173.54      177.03      4.69 o 
  12   4   4        2.68        0.21      2.83 o 
  13   4   4        3.52       -1.44      3.55 o 
 -16   5   4        2.74       -0.07      2.32 o 
 -15   5   4       67.19       68.09      2.84 o 
 -14   5   4      107.73      108.44      2.89 o 
 -13   5   4      823.93      845.03      8.11 o 
 -12   5   4      951.73      937.18      7.91 o 
 -11   5   4      639.49      637.09      5.18 o 
 -10   5   4      891.98      840.33      5.77 o 
  -9   5   4      108.53      107.66      1.56 o 
  -8   5   4       46.36       53.17      1.06 o 
  -7   5   4      436.76      386.55      2.50 o 
  -6   5   4      598.84      657.98      3.55 o 
  -5   5   4      639.27      613.03      3.25 o 
  -4   5   4      826.23      849.67      3.88 o 
  -3   5   4      371.01      353.09      2.06 o 
  -2   5   4      136.70      160.60      1.38 o 
  -1   5   4     1052.76     1026.95      4.60 o 
   0   5   4        7.10       10.56      0.61 o 
   1   5   4        7.63        4.96      0.48 o 
   2   5   4      619.92      633.54      3.19 o 
   3   5   4       34.82       27.27      0.78 o 
   4   5   4      206.32      229.45      1.76 o 
   5   5   4     1022.82     1023.17      4.98 o 
   6   5   4      169.83      151.66      2.04 o 
   7   5   4      577.59      566.79      4.62 o 
   8   5   4        3.30        7.42      1.29 o 
   9   5   4       13.53       13.61      1.71 o 
  10   5   4        9.75       11.20      2.11 o 
  11   5   4       11.69       11.58      2.86 o 
  12   5   4      142.45      139.28      6.46 o 
 -15   6   4        0.29       -2.64      2.26 o 
 -14   6   4       87.30       79.07      3.17 o 
 -13   6   4      131.93      130.17      3.85 o 
 -12   6   4      636.99      638.02      7.33 o 
 -11   6   4      417.80      422.74      5.15 o 
 -10   6   4       19.11       19.47      1.59 o 
  -9   6   4      263.87      260.34      2.94 o 
  -8   6   4        9.37        7.97      0.91 o 
  -7   6   4       22.19       24.31      0.98 o 
  -6   6   4        1.14        4.31      0.68 o 
  -5   6   4      743.34      776.00      4.12 o 
  -4   6   4       23.00       16.83      0.73 o 
  -3   6   4       65.63       75.01      1.09 o 
  -2   6   4        0.78       -0.55      0.64 o 
  -1   6   4     1082.68      967.28      4.74 o 
   0   6   4      120.77      119.85      1.36 o 
   1   6   4       10.43       10.55      0.75 o 
   2   6   4     1804.31     1745.54      7.31 o 
   3   6   4     2414.06     2382.04     10.10 o 
   4   6   4        0.79       -0.55      0.76 o 
   5   6   4       86.82       64.34      1.52 o 
   6   6   4      291.70      303.93      3.30 o 
   7   6   4        5.83        8.32      1.36 o 
   8   6   4       72.97       95.50      2.59 o 
   9   6   4       43.83       44.22      2.60 o 
  10   6   4      100.01      108.40      4.09 o 
  11   6   4       32.07       37.89      4.00 o 
 -14   7   4       98.54       98.46      5.27 o 
 -13   7   4       47.43       48.29      3.23 o 
 -12   7   4       41.69       47.33      2.65 o 
 -11   7   4      490.35      486.23      6.82 o 
 -10   7   4      285.18      286.78      4.83 o 
  -9   7   4      333.69      324.72      3.95 o 
  -8   7   4       17.76       16.43      1.20 o 
  -7   7   4        0.31        1.14      0.88 o 
  -6   7   4      105.39      118.23      1.76 o 
  -5   7   4       52.61       53.95      1.23 o 
  -4   7   4       90.52       93.19      1.48 o 
  -3   7   4      971.63      916.32      5.14 o 
  -2   7   4       49.95       43.98      1.08 o 
  -1   7   4      157.37      167.01      1.86 o 
   0   7   4      299.24      289.41      2.50 o 
   1   7   4        1.01        2.37      0.78 o 
   2   7   4       96.43       77.32      1.53 o 
   3   7   4     1286.40     1261.38      7.98 o 
   4   7   4        2.49        2.78      1.04 o 
   5   7   4        0.01        1.01      1.11 o 
   6   7   4      202.24      196.51      3.38 o 
   7   7   4       69.07       59.93      2.17 o 
   8   7   4       44.65       52.91      2.95 o 
   9   7   4      154.11      182.65      5.78 o 
  10   7   4       28.92       34.38      3.92 o 
 -13   8   4       37.77       38.78      3.79 o 
 -12   8   4      100.82      116.64      5.34 o 
 -11   8   4       15.40       12.38      2.41 o 
 -10   8   4       37.99       42.26      2.79 o 
  -9   8   4      163.94      164.83      3.34 o 
  -8   8   4      419.93      437.71      5.69 o 
  -7   8   4      262.16      254.68      3.88 o 
  -6   8   4      353.59      338.06      4.12 o 
  -5   8   4      718.13      713.30      6.22 o 
  -4   8   4        0.22        0.64      1.17 o 
  -3   8   4        2.33        1.33      1.12 o 
  -2   8   4      112.33      125.71      2.29 o 
  -1   8   4     1651.21     1590.39     11.53 o 
   0   8   4      314.34      308.00      3.52 o 
   1   8   4     1345.88     1320.60     10.90 o 
   2   8   4       26.11       23.53      1.82 o 
   3   8   4     1173.22     1171.00     11.34 o 
   4   8   4        0.12       -0.98      1.58 o 
   5   8   4      101.24      106.24      3.10 o 
   6   8   4       70.18       75.33      2.94 o 
   7   8   4       72.62       84.68      3.60 o 
   8   8   4      273.22      286.22      7.15 o 
   9   8   4      760.82      810.06     17.27 o 
 -11   9   4       62.29       61.28      5.08 o 
 -10   9   4        8.78        3.16      3.36 o 
  -9   9   4        3.51        3.83      3.14 o 
  -8   9   4      144.99      139.61      4.62 o 
  -7   9   4      216.32      220.27      4.68 o 
  -6   9   4      128.90      131.56      3.26 o 
  -5   9   4      151.02      158.08      3.31 o 
  -4   9   4       65.34       78.86      2.44 o 
  -3   9   4      592.26      590.99      7.33 o 
  -2   9   4       40.32       35.67      2.00 o 
  -1   9   4      510.90      491.25      6.65 o 
   0   9   4      728.02      711.41      7.73 o 
   1   9   4       50.38       62.38      2.66 o 
   2   9   4       20.89       20.11      2.30 o 
   3   9   4       71.05       58.38      3.17 o 
   4   9   4      298.63      297.41      6.31 o 
   5   9   4      881.40      892.89     20.56 o 
   6   9   4       62.13       68.89      6.57 o 
   7   9   4      842.22      887.65     18.30 o 
   8   9   4      245.68      288.00     10.07 o 
  -9  10   4        0.35        0.54      3.74 o 
  -8  10   4        9.41        4.69      3.69 o 
  -7  10   4        0.82       -2.57      3.37 o 
  -6  10   4      148.91      153.78      4.83 o 
  -5  10   4       18.63       24.43      2.74 o 
  -4  10   4      217.39      214.33      5.68 o 
  -3  10   4        4.57        8.84      2.28 o 
  -2  10   4      303.88      288.87      6.48 o 
  -1  10   4        3.87        5.69      2.37 o 
   0  10   4        3.23        6.47      2.47 o 
   1  10   4       71.42       79.08      4.89 o 
   2  10   4       82.18      103.36      5.35 o 
   3  10   4      493.15      551.58     14.48 o 
   4  10   4        6.99       11.51      4.41 o 
   5  10   4        0.02       -3.40      4.41 o 
  -6  11   4       58.10       59.01      3.81 o 
  -5  11   4       62.80       57.16      4.06 o 
  -4  11   4      169.93      171.27      6.34 o 
  -3  11   4      121.10      142.22      6.15 o 
  -2  11   4        0.00        2.06      4.83 o 
  -1  11   4      158.04      151.90      8.78 o 
   0  11   4       58.68       64.47      7.54 o 
   1  11   4        0.16       -2.57      4.69 o 
   2  11   4       19.33       11.48      5.38 o 
 -18   1   5      236.46      239.62      8.25 o 
 -17   1   5       54.55       62.61      2.72 o 
 -16   1   5     1485.19     1515.97     13.80 o 
 -15   1   5      403.57      393.01      4.15 o 
 -14   1   5       15.88       16.05      1.21 o 
 -13   1   5       61.44       61.91      1.38 o 
 -12   1   5       99.06      111.88      1.54 o 
 -11   1   5      667.79      668.75      4.11 o 
 -10   1   5      565.86      572.56      3.32 o 
  -9   1   5      619.89      632.93      3.34 o 
  -8   1   5     1876.08     1834.95      8.89 o 
  -7   1   5     1011.75     1114.30      5.30 o 
  -6   1   5       11.37       23.03      0.52 o 
  -5   1   5     3178.04     3277.67     13.77 o 
  -4   1   5       72.52       61.91      0.65 o 
  -3   1   5      172.78      226.66      1.24 o 
  -2   1   5      626.71      587.83      2.55 o 
  -1   1   5     1686.13     1691.69      6.36 o 
   0   1   5     2769.66     2848.23     10.19 o 
   1   1   5      634.30      619.24      2.81 o 
   2   1   5      705.37      764.54      3.40 o 
   3   1   5      213.38      136.15      1.20 o 
   4   1   5      756.06      748.12      3.53 o 
   5   1   5      414.03      404.30      2.39 o 
   6   1   5     2375.39     2320.91      9.24 o 
   7   1   5      406.52      379.82      3.33 o 
   8   1   5      135.29      137.02      2.10 o 
   9   1   5      403.96      391.63      4.18 o 
  10   1   5        0.06       -0.76      1.63 o 
  11   1   5      488.05      474.29      7.75 o 
  12   1   5       21.21       14.58      3.31 o 
  13   1   5      219.30      198.10     12.46 o 
 -18   2   5      542.05      574.97      9.63 o 
 -17   2   5       29.02       26.93      2.52 o 
 -16   2   5      573.52      564.87      6.45 o 
 -15   2   5       12.55       11.66      1.33 o 
 -14   2   5      499.69      481.80      4.36 o 
 -13   2   5      351.02      325.36      2.99 o 
 -12   2   5      110.83      117.44      1.64 o 
 -11   2   5       40.14       47.30      1.09 o 
 -10   2   5       20.83       15.30      0.71 o 
  -9   2   5        4.76        5.40      0.56 o 
  -8   2   5       56.47       55.16      0.88 o 
  -7   2   5      622.41      589.10      3.77 o 
  -6   2   5      340.50      300.34      2.21 o 
  -5   2   5    11765.47    11994.97     48.89 o 
  -4   2   5      130.88      164.93      1.36 o 
  -3   2   5     2721.09     2928.37     11.21 o 
  -2   2   5      179.78      167.36      1.11 o 
  -1   2   5      103.81       79.48      0.77 o 
   0   2   5     2826.53     2839.48     10.27 o 
   1   2   5       71.72       94.10      0.92 o 
   2   2   5     3718.75     3787.10     13.87 o 
   3   2   5      309.86      297.28      1.82 o 
   4   2   5       46.26       54.24      0.89 o 
   5   2   5     1044.68      965.77      4.37 o 
   6   2   5     1260.25     1212.78      5.37 o 
   7   2   5      871.66      904.80      4.93 o 
   8   2   5      270.65      262.23      3.04 o 
   9   2   5        9.87       10.14      1.56 o 
  10   2   5      421.14      420.52      7.96 o 
  11   2   5      116.40      115.55      3.90 o 
  12   2   5       80.22       95.93      4.55 o 
  13   2   5      256.84      261.46     14.30 o 
 -18   3   5      170.93      188.37      5.98 o 
 -17   3   5      193.78      206.71      4.37 o 
 -16   3   5       33.03       37.78      2.34 o 
 -15   3   5      503.04      491.79      5.06 o 
 -14   3   5      188.91      191.72      2.76 o 
 -13   3   5        2.53        1.57      0.95 o 
 -12   3   5     1029.28     1029.22      6.90 o 
 -11   3   5      827.01      780.85      5.16 o 
 -10   3   5       65.97       70.38      1.17 o 
  -9   3   5      276.23      262.51      2.09 o 
  -8   3   5      322.58      304.36      2.04 o 
  -7   3   5       83.01       83.76      1.00 o 
  -6   3   5      280.00      280.39      1.77 o 
  -5   3   5     1039.54     1118.42      5.36 o 
  -4   3   5      777.74      797.77      3.66 o 
  -3   3   5      372.96      337.49      1.83 o 
  -2   3   5        8.26       12.73      0.42 o 
  -1   3   5     1589.40     1448.01      5.55 o 
   0   3   5      891.99     1005.26      4.17 o 
   1   3   5      545.06      553.51      2.64 o 
   2   3   5     2449.74     2751.08     10.48 o 
   3   3   5      229.32      216.56      1.62 o 
   4   3   5     1076.94     1041.01      4.59 o 
   5   3   5      351.61      326.27      2.16 o 
   6   3   5      378.51      334.97      2.35 o 
   7   3   5        7.21       16.53      1.10 o 
   8   3   5       10.94        6.15      1.21 o 
   9   3   5      719.86      722.68      7.42 o 
  10   3   5      359.92      328.93      6.06 o 
  11   3   5       57.24       59.15      3.44 o 
  12   3   5      156.28      178.78      7.90 o 
  13   3   5      217.29      225.81      9.04 o 
 -17   4   5      125.22      133.50      4.41 o 
 -16   4   5       22.94       21.21      2.31 o 
 -15   4   5       78.06       85.36      2.86 o 
 -14   4   5        6.04        6.81      1.39 o 
 -13   4   5       39.65       42.38      1.60 o 
 -12   4   5       32.37       31.27      1.31 o 
 -11   4   5       10.53       10.35      1.02 o 
 -10   4   5      327.24      285.68      2.48 o 
  -9   4   5      779.76      757.08      4.35 o 
  -8   4   5        4.56        3.36      0.69 o 
  -7   4   5      611.00      557.74      3.42 o 
  -6   4   5      275.35      274.24      1.91 o 
  -5   4   5      551.95      625.43      3.26 o 
  -4   4   5        5.80        6.40      0.52 o 
  -3   4   5      183.18      154.39      1.18 o 
  -2   4   5     1080.99     1090.86      4.51 o 
  -1   4   5       53.17       56.08      0.79 o 
   0   4   5       46.27       58.54      0.86 o 
   1   4   5      464.39      505.89      2.54 o 
   2   4   5       27.03       27.66      0.72 o 
   3   4   5        2.45        3.63      0.62 o 
   4   4   5       48.70       48.36      0.94 o 
   5   4   5       29.72       39.45      0.94 o 
   6   4   5      573.60      513.34      3.85 o 
   7   4   5      177.99      153.92      2.36 o 
   8   4   5       22.39       19.19      1.45 o 
   9   4   5       40.76       39.68      2.35 o 
  10   4   5        9.51       13.89      2.29 o 
  11   4   5      196.63      178.46      5.67 o 
  12   4   5        0.20        1.25      3.85 o 
 -16   5   5       85.18       91.04      3.45 o 
 -15   5   5       36.73       34.65      2.33 o 
 -14   5   5        0.19       -1.61      1.53 o 
 -13   5   5        2.90        2.64      1.42 o 
 -12   5   5       11.69       11.01      1.31 o 
 -11   5   5      636.73      611.83      4.79 o 
 -10   5   5     1145.84     1174.46      7.20 o 
  -9   5   5        0.12        0.21      0.73 o 
  -8   5   5        4.13        4.47      0.78 o 
  -7   5   5        2.63        0.36      0.67 o 
  -6   5   5        0.78        4.19      0.62 o 
  -5   5   5       70.64       93.92      1.24 o 
  -4   5   5        9.57        5.55      0.54 o 
  -3   5   5      204.99      177.08      1.46 o 
  -2   5   5        0.04       -0.45      0.57 o 
  -1   5   5       66.95       48.66      0.87 o 
   0   5   5     3478.19     3456.37     13.65 o 
   1   5   5       11.69       12.78      0.65 o 
   2   5   5      209.44      230.83      1.72 o 
   3   5   5        1.77        4.43      0.67 o 
   4   5   5      101.08      108.63      1.37 o 
   5   5   5       89.39       76.80      1.60 o 
   6   5   5      177.70      138.81      2.25 o 
   7   5   5       41.30       47.41      1.72 o 
   8   5   5      240.70      229.26      3.90 o 
   9   5   5      510.83      493.81      7.03 o 
  10   5   5      308.47      315.24      6.19 o 
  11   5   5        1.58       -1.21      2.94 o 
  12   5   5      195.57      187.39      7.59 o 
 -16   6   5       40.39       32.25      3.38 o 
 -15   6   5      100.51       99.60      4.55 o 
 -14   6   5       12.31       11.82      2.07 o 
 -13   6   5        3.87        1.66      1.72 o 
 -12   6   5       43.51       43.13      2.17 o 
 -11   6   5        1.30        0.68      1.34 o 
 -10   6   5       49.38       50.05      1.77 o 
  -9   6   5        6.47        7.98      1.13 o 
  -8   6   5      266.17      267.91      2.81 o 
  -7   6   5     1005.97      975.24      5.84 o 
  -6   6   5      486.04      439.44      2.96 o 
  -5   6   5      237.25      239.37      1.91 o 
  -4   6   5        3.92        2.89      0.66 o 
  -3   6   5      131.19       98.71      1.31 o 
  -2   6   5      437.57      389.67      2.68 o 
  -1   6   5      276.53      270.53      2.13 o 
   0   6   5      807.28      844.08      4.35 o 
   1   6   5       88.37       78.66      1.22 o 
   2   6   5     1512.99     1505.22      6.92 o 
   3   6   5        0.76        1.77      0.71 o 
   4   6   5       30.90       38.31      1.25 o 
   5   6   5        6.39        6.13      1.18 o 
   6   6   5      767.96      674.34      6.18 o 
   7   6   5      950.41      959.31      8.47 o 
   8   6   5      222.63      222.26      4.36 o 
   9   6   5      132.59      129.51      4.50 o 
  10   6   5       20.63       20.51      4.28 o 
  11   6   5       41.51       38.69      4.78 o 
 -15   7   5       65.60       66.44      4.34 o 
 -14   7   5       25.80       26.47      2.98 o 
 -13   7   5        0.32       -0.56      2.20 o 
 -12   7   5      686.37      704.94      8.98 o 
 -11   7   5       74.22       82.21      3.84 o 
 -10   7   5        0.08        0.64      1.55 o 
  -9   7   5     2625.75     2642.65     22.58 o 
  -8   7   5     1033.60     1013.55      7.96 o 
  -7   7   5        4.03        0.50      1.01 o 
  -6   7   5      510.15      479.39      4.03 o 
  -5   7   5      182.77      181.27      2.10 o 
  -4   7   5      138.69      138.44      1.87 o 
  -3   7   5      322.35      303.57      3.10 o 
  -2   7   5     1340.80     1263.54      7.80 o 
  -1   7   5     2993.91     2968.42     16.32 o 
   0   7   5     2133.01     2156.11     11.68 o 
   1   7   5      494.93      520.85      4.07 o 
   2   7   5      723.17      744.57      6.01 o 
   3   7   5       22.21       20.40      1.14 o 
   4   7   5      446.83      458.29      4.46 o 
   5   7   5       38.23       33.43      1.65 o 
   6   7   5      454.89      457.49      5.49 o 
   7   7   5      198.02      226.70      4.52 o 
   8   7   5      302.67      308.99      8.28 o 
   9   7   5       37.80       28.37      3.74 o 
  10   7   5        0.27        1.21      3.29 o 
 -13   8   5        6.40        6.88      2.73 o 
 -12   8   5       19.87       21.25      2.90 o 
 -11   8   5      138.77      152.36      4.33 o 
 -10   8   5        1.41        2.69      2.06 o 
  -9   8   5      200.88      209.54      4.29 o 
  -8   8   5      120.79      114.30      2.79 o 
  -7   8   5      923.64      907.54      8.24 o 
  -6   8   5       99.97       99.88      2.16 o 
  -5   8   5      546.17      502.29      5.45 o 
  -4   8   5       80.88       83.58      2.13 o 
  -3   8   5       54.12       56.06      2.28 o 
  -2   8   5       90.30       66.59      1.99 o 
  -1   8   5        1.35        2.64      1.25 o 
   0   8   5      774.24      751.08      7.03 o 
   1   8   5       33.42       33.01      1.75 o 
   2   8   5        6.34       11.39      1.93 o 
   3   8   5      179.35      186.30      4.61 o 
   4   8   5        2.58        5.61      1.93 o 
   5   8   5       15.86       21.38      2.62 o 
   6   8   5        2.40        1.13      2.58 o 
   7   8   5        5.90        4.84      2.92 o 
   8   8   5      170.22      169.99      7.77 o 
 -12   9   5        2.18        0.92      6.76 o 
 -11   9   5       35.66       38.89      4.48 o 
 -10   9   5       35.63       34.30      3.51 o 
  -9   9   5      180.59      179.66      5.77 o 
  -8   9   5        1.02       -0.02      2.30 o 
  -7   9   5       98.58       90.08      4.03 o 
  -6   9   5        3.58        5.37      1.68 o 
  -5   9   5        2.09        0.93      1.54 o 
  -4   9   5        2.85        1.04      1.51 o 
  -3   9   5      314.35      284.51      4.46 o 
  -2   9   5       23.78       21.45      1.97 o 
  -1   9   5      108.36      117.34      3.30 o 
   0   9   5        5.60        6.30      2.00 o 
   1   9   5        1.00        1.23      2.05 o 
   2   9   5       21.11       20.41      2.60 o 
   3   9   5       96.22      103.76      4.34 o 
   4   9   5      276.54      276.26      8.20 o 
   5   9   5        0.04        6.23      3.38 o 
   6   9   5      150.56      186.27      7.92 o 
   7   9   5      175.22      183.50      9.13 o 
  -9  10   5        0.04        1.73      3.32 o 
  -8  10   5      125.14      127.36      5.77 o 
  -7  10   5      279.87      276.12      8.13 o 
  -6  10   5      439.45      408.05      7.12 o 
  -5  10   5      557.19      500.63      9.10 o 
  -4  10   5       39.39       32.66      3.37 o 
  -3  10   5       87.37       84.41      4.05 o 
  -2  10   5       49.39       50.99      3.62 o 
  -1  10   5        6.22        5.27      2.70 o 
   0  10   5      254.52      262.36      6.55 o 
   1  10   5       42.97       47.91      4.85 o 
   2  10   5      299.14      295.02      9.61 o 
   3  10   5      418.84      400.95     14.48 o 
   4  10   5       20.38       14.17     10.31 o 
  -5  11   5        4.87       -1.37      2.76 o 
  -4  11   5       77.36       79.38      4.80 o 
  -3  11   5      324.97      368.13      9.23 o 
  -2  11   5      689.33      706.28     16.56 o 
  -1  11   5      276.80      288.00      9.11 o 
   0  11   5        2.22        2.39      4.81 o 
 -18   0   6        1.03        2.99      2.74 o 
 -17   0   6      261.45      265.07      5.50 o 
 -16   0   6       55.67       57.01      2.81 o 
 -15   0   6      457.49      450.61      7.38 o 
 -14   0   6      176.82      192.31      3.97 o 
 -13   0   6      477.94      468.12      5.83 o 
 -12   0   6      948.41      961.18      8.45 o 
 -11   0   6     2222.47     2176.99     16.75 o 
 -10   0   6        5.45        5.12      0.94 o 
  -9   0   6       49.23       31.54      1.09 o 
  -8   0   6     9241.92     9768.89     72.32 o 
  -7   0   6      297.60      320.27      2.99 o 
  -6   0   6     9520.06     9568.08     60.08 o 
  -5   0   6      141.96      177.01      2.15 o 
  -4   0   6      395.31      427.32      3.12 o 
  -3   0   6     6810.58     6881.76     36.68 o 
  -2   0   6      248.87      293.64      2.28 o 
  -1   0   6     2810.36     2792.12     14.80 o 
   0   0   6       16.26       21.48      0.75 o 
   1   0   6       27.96       43.13      0.99 o 
   2   0   6        1.44        5.68      0.74 o 
   3   0   6      175.40      174.63      2.07 o 
   4   0   6       24.50       24.08      1.12 o 
   5   0   6      601.98      670.02      5.17 o 
   6   0   6     1925.80     1912.15     12.34 o 
   7   0   6      367.98      363.47      5.29 o 
   8   0   6      413.01      369.40      5.67 o 
   9   0   6        1.53        8.71      2.90 o 
  10   0   6      353.57      362.85      8.88 o 
  11   0   6      993.46      955.23     30.49 o 
  12   0   6       26.87       15.83      5.59 o 
 -18   1   6       32.42       31.74      2.58 o 
 -17   1   6       28.79       28.78      2.11 o 
 -16   1   6      141.96      140.09      2.67 o 
 -15   1   6       14.37       13.95      1.26 o 
 -14   1   6      400.43      388.66      4.35 o 
 -13   1   6      433.57      447.96      3.58 o 
 -12   1   6      554.70      564.82      3.96 o 
 -11   1   6       32.53       44.14      0.94 o 
 -10   1   6      184.71      177.18      1.62 o 
  -9   1   6      376.37      365.50      2.41 o 
  -8   1   6      166.09      184.54      1.40 o 
  -7   1   6      416.20      340.36      1.96 o 
  -6   1   6     2832.73     3010.23     12.97 o 
  -5   1   6     4866.16     5247.84     22.46 o 
  -4   1   6      103.15      157.95      1.18 o 
  -3   1   6     1417.86     1454.04      5.79 o 
  -2   1   6     1494.79     1614.79      6.37 o 
  -1   1   6       19.58       15.06      0.50 o 
   0   1   6      135.27      121.17      1.02 o 
   1   1   6     3238.52     3411.34     12.58 o 
   2   1   6     1572.15     1501.18      6.09 o 
   3   1   6     2351.30     2391.64      9.56 o 
   4   1   6      151.08      152.31      1.48 o 
   5   1   6        1.61        2.25      0.69 o 
   6   1   6       49.67       62.77      1.18 o 
   7   1   6       85.19       81.61      1.68 o 
   8   1   6      173.79      191.80      3.07 o 
   9   1   6      291.53      274.91      5.11 o 
  10   1   6      239.53      247.27      5.21 o 
  11   1   6       24.60       34.67      3.86 o 
  12   1   6      159.47      175.08      8.00 o 
 -18   2   6      206.47      210.60      5.81 o 
 -17   2   6        6.30        3.94      1.96 o 
 -16   2   6       53.22       54.75      2.43 o 
 -15   2   6       87.99       94.47      2.19 o 
 -14   2   6       14.91       12.50      1.19 o 
 -13   2   6       27.74       27.80      1.14 o 
 -12   2   6     1217.06     1263.94      8.28 o 
 -11   2   6      140.39      158.12      1.87 o 
 -10   2   6      426.14      408.49      2.80 o 
  -9   2   6       53.08       48.23      1.08 o 
  -8   2   6       43.11       58.19      1.13 o 
  -7   2   6      833.52      901.73      5.49 o 
  -6   2   6       11.37       11.56      0.43 o 
  -5   2   6      186.92      219.51      1.53 o 
  -4   2   6      420.03      455.47      2.42 o 
  -3   2   6       24.59       26.84      0.52 o 
  -2   2   6       21.77       16.27      0.49 o 
  -1   2   6        0.02        3.08      0.43 o 
   0   2   6     1458.47     1542.10      6.01 o 
   1   2   6     1019.79     1108.46      4.61 o 
   2   2   6      120.75      149.44      1.37 o 
   3   2   6        0.20        0.19      0.58 o 
   4   2   6      294.98      285.30      2.00 o 
   5   2   6        7.11        6.92      0.73 o 
   6   2   6      243.56      258.13      2.36 o 
   7   2   6        3.08        8.39      1.23 o 
   8   2   6      114.92      123.14      2.62 o 
   9   2   6       25.11       28.56      2.13 o 
  10   2   6        7.64        6.09      3.45 o 
  11   2   6       33.90       28.05      3.81 o 
  12   2   6      122.46      129.77      7.04 o 
 -18   3   6        3.78        0.09      2.75 o 
 -17   3   6      172.28      176.30      4.52 o 
 -16   3   6       32.70       33.53      2.02 o 
 -15   3   6       52.83       54.61      1.93 o 
 -14   3   6        4.68        3.61      1.15 o 
 -13   3   6      181.59      187.14      3.03 o 
 -12   3   6       62.01       60.34      1.35 o 
 -11   3   6       22.30       17.92      0.87 o 
 -10   3   6      924.63      887.65      5.34 o 
  -9   3   6        1.22       -0.55      0.63 o 
  -8   3   6       13.06       12.73      0.66 o 
  -7   3   6        5.25        1.45      0.45 o 
  -6   3   6      665.05      629.97      3.40 o 
  -5   3   6      930.08     1008.75      4.97 o 
  -4   3   6      815.71      975.27      4.48 o 
  -3   3   6      110.20      138.97      1.18 o 
  -2   3   6     1969.89     2198.26      8.14 o 
  -1   3   6        6.31       12.66      0.53 o 
   0   3   6     1966.94     1987.77      7.83 o 
   1   3   6      685.84      698.22      3.32 o 
   2   3   6        2.04        3.08      0.58 o 
   3   3   6     1094.52     1097.82      4.90 o 
   4   3   6      102.63      114.72      1.31 o 
   5   3   6       75.33       74.57      1.21 o 
   6   3   6       22.43       28.28      1.26 o 
   7   3   6       78.54      103.34      2.47 o 
   8   3   6      226.89      223.20      3.91 o 
   9   3   6      311.90      300.48      5.25 o 
  10   3   6       19.87       20.74      3.48 o 
  11   3   6        2.29        3.20      3.44 o 
  12   3   6        0.05       -5.78      4.21 o 
 -17   4   6       98.24      102.79      3.49 o 
 -16   4   6        6.99        5.37      1.80 o 
 -15   4   6      552.41      561.45      6.98 o 
 -14   4   6      166.96      166.04      2.55 o 
 -13   4   6      112.24      103.99      1.91 o 
 -12   4   6       89.78      100.07      1.69 o 
 -11   4   6      643.65      652.05      4.77 o 
 -10   4   6      694.32      672.31      4.36 o 
  -9   4   6        2.83        2.94      0.67 o 
  -8   4   6     2293.15     2312.45     11.46 o 
  -7   4   6     1073.68     1088.60      5.76 o 
  -6   4   6      919.70      935.97      5.10 o 
  -5   4   6       76.88       81.33      1.00 o 
  -4   4   6       21.40       23.03      0.60 o 
  -3   4   6     2287.42     2278.23      9.05 o 
  -2   4   6      213.57      172.54      1.33 o 
  -1   4   6     1766.68     1824.65      7.46 o 
   0   4   6      464.81      450.04      2.50 o 
   1   4   6      103.84      111.32      1.19 o 
   2   4   6      206.91      186.19      1.58 o 
   3   4   6       16.56       22.52      0.82 o 
   4   4   6       10.22       10.59      0.79 o 
   5   4   6      686.10      686.03      4.59 o 
   6   4   6       43.67       80.45      1.88 o 
   7   4   6      275.65      257.48      3.65 o 
   8   4   6       69.41       62.64      2.33 o 
   9   4   6      300.55      305.40      8.06 o 
  10   4   6      467.17      503.33      9.34 o 
  11   4   6       30.65       29.88      5.77 o 
 -17   5   6        4.73       -0.12      3.07 o 
 -16   5   6       17.28       16.72      2.32 o 
 -15   5   6        1.13        0.80      1.73 o 
 -14   5   6      588.77      586.85      9.79 o 
 -13   5   6        4.08        3.45      1.31 o 
 -12   5   6     2137.20     2135.15     18.23 o 
 -11   5   6        0.46        0.22      1.03 o 
 -10   5   6       11.26       11.74      1.04 o 
  -9   5   6      785.20      771.21      4.86 o 
  -8   5   6       61.92       69.82      1.31 o 
  -7   5   6     1799.10     1686.69      8.49 o 
  -6   5   6      579.02      644.83      3.71 o 
  -5   5   6     1656.87     1679.39      7.96 o 
  -4   5   6     1069.12     1028.77      4.88 o 
  -3   5   6      145.46      121.93      1.32 o 
  -2   5   6       24.62       12.50      0.69 o 
  -1   5   6      501.62      467.57      2.81 o 
   0   5   6       65.98       58.19      1.03 o 
   1   5   6     3209.05     3158.83     12.89 o 
   2   5   6     2870.61     2665.21     10.58 o 
   3   5   6      716.14      688.47      4.06 o 
   4   5   6        1.25       -1.18      0.78 o 
   5   5   6        4.31        4.23      1.14 o 
   6   5   6       21.76       29.21      1.58 o 
   7   5   6        0.09        0.06      1.34 o 
   8   5   6      228.73      253.94      4.57 o 
   9   5   6      136.42      127.30      5.06 o 
  10   5   6      454.88      463.38     10.70 o 
  11   5   6       69.39       81.87      6.13 o 
 -16   6   6       53.27       56.02      4.02 o 
 -15   6   6        1.92       -1.39      1.83 o 
 -14   6   6        0.89        1.11      1.72 o 
 -13   6   6      115.15      120.94      3.07 o 
 -12   6   6      973.12      970.73      9.45 o 
 -11   6   6      324.94      319.31      3.82 o 
 -10   6   6      175.64      181.03      2.71 o 
  -9   6   6      122.38      117.01      2.05 o 
  -8   6   6        5.73        4.76      1.04 o 
  -7   6   6      214.20      198.11      2.10 o 
  -6   6   6      228.43      225.39      2.24 o 
  -5   6   6      429.96      437.21      2.89 o 
  -4   6   6      481.76      533.41      3.31 o 
  -3   6   6        0.01       -0.25      0.71 o 
  -2   6   6       70.10       68.74      1.22 o 
  -1   6   6       13.49       14.05      0.86 o 
   0   6   6      131.42      111.57      1.51 o 
   1   6   6     1478.04     1456.56      7.48 o 
   2   6   6      893.79      859.30      5.40 o 
   3   6   6       34.41       28.22      1.16 o 
   4   6   6      830.52      775.27      6.23 o 
   5   6   6       39.85       36.83      1.73 o 
   6   6   6       70.55       62.39      2.11 o 
   7   6   6       39.40       50.25      2.48 o 
   8   6   6        0.45        1.28      2.49 o 
   9   6   6        2.46       -0.62      2.88 o 
  10   6   6       11.26       11.86      3.82 o 
 -15   7   6       15.83       13.32      3.10 o 
 -14   7   6        1.68       -0.03      2.11 o 
 -13   7   6       53.65       51.37      2.74 o 
 -12   7   6        1.77        0.41      1.90 o 
 -11   7   6       35.52       35.46      2.11 o 
 -10   7   6      166.50      172.06      3.61 o 
  -9   7   6        1.73        0.37      1.43 o 
  -8   7   6       57.10       69.31      1.87 o 
  -7   7   6      378.18      348.28      3.74 o 
  -6   7   6       24.54       25.18      1.18 o 
  -5   7   6        0.72        0.66      0.89 o 
  -4   7   6       12.71        8.52      1.12 o 
  -3   7   6       46.40       49.98      1.60 o 
  -2   7   6        0.75        1.05      1.08 o 
  -1   7   6      843.49      804.51      6.38 o 
   0   7   6      210.30      223.01      2.82 o 
   1   7   6      521.61      537.95      4.89 o 
   2   7   6      178.70      177.56      2.64 o 
   3   7   6       40.38       48.35      2.25 o 
   4   7   6       52.98       47.74      1.80 o 
   5   7   6      175.71      173.58      3.81 o 
   6   7   6       45.38       47.85      2.62 o 
   7   7   6      277.07      308.63      7.20 o 
   8   7   6        0.52        1.94      2.91 o 
   9   7   6      107.88      102.20      6.25 o 
 -13   8   6      246.75      233.37      6.09 o 
 -12   8   6       23.70       19.07      2.82 o 
 -11   8   6       14.41       15.01      2.44 o 
 -10   8   6      799.50      812.51     12.21 o 
  -9   8   6      282.41      281.05      4.53 o 
  -8   8   6        6.06        5.98      1.40 o 
  -7   8   6       14.41       12.18      1.52 o 
  -6   8   6        0.55       -0.23      1.41 o 
  -5   8   6      650.45      630.45      6.23 o 
  -4   8   6       15.76       13.60      1.44 o 
  -3   8   6      411.56      426.13      4.83 o 
  -2   8   6      506.17      508.34      6.42 o 
  -1   8   6      152.93      157.48      3.97 o 
   0   8   6        5.35        7.36      1.59 o 
   1   8   6       19.86       22.26      1.86 o 
   2   8   6       88.60       88.31      2.86 o 
   3   8   6        0.62       -0.01      2.00 o 
   4   8   6      817.33      838.18     10.72 o 
   5   8   6      132.62      150.54      5.19 o 
   6   8   6      604.94      652.13     11.93 o 
   7   8   6       22.34       30.28      3.82 o 
 -12   9   6      452.37      483.29     14.46 o 
 -11   9   6       85.66       92.84      4.57 o 
 -10   9   6      175.26      180.01      5.50 o 
  -9   9   6      255.72      257.46      6.41 o 
  -8   9   6       35.72       38.24      3.25 o 
  -7   9   6       76.25       83.78      4.05 o 
  -6   9   6        9.21       14.50      2.43 o 
  -5   9   6       47.92       57.56      2.63 o 
  -4   9   6      189.46      194.15      4.67 o 
  -3   9   6       20.78       20.17      1.88 o 
  -2   9   6        7.38        7.23      1.81 o 
  -1   9   6       68.63       71.94      3.09 o 
   0   9   6      363.13      363.18      6.69 o 
   1   9   6      474.57      488.43      8.46 o 
   2   9   6      347.90      375.47      8.23 o 
   3   9   6      411.12      432.76      9.19 o 
   4   9   6       15.34       20.38      4.03 o 
   5   9   6       12.70       11.91      4.43 o 
   6   9   6       24.27       36.21      6.88 o 
  -9  10   6       12.54       10.53      3.46 o 
  -8  10   6      392.83      389.66      9.52 o 
  -7  10   6       94.96       98.95      5.70 o 
  -6  10   6      174.81      168.87      7.21 o 
  -5  10   6        6.75        2.99      2.32 o 
  -4  10   6        4.33        0.58      2.65 o 
  -3  10   6        8.49        4.20      2.87 o 
  -2  10   6       56.84       58.40      4.01 o 
  -1  10   6      214.82      209.60      6.03 o 
   0  10   6        7.60       13.92      3.66 o 
   1  10   6      108.85      116.38      6.44 o 
   2  10   6       15.76       16.84      5.39 o 
   3  10   6       53.42       65.25      6.87 o 
 -18   1   7      369.60      364.06      7.63 o 
 -17   1   7       68.15       66.84      2.54 o 
 -16   1   7      151.41      162.52      2.86 o 
 -15   1   7      135.23      134.73      2.55 o 
 -14   1   7       44.11       43.09      1.44 o 
 -13   1   7      414.50      417.54      3.79 o 
 -12   1   7       34.95       25.06      0.95 o 
 -11   1   7      386.88      372.26      3.37 o 
 -10   1   7       52.68       41.91      1.00 o 
  -9   1   7      185.13      191.55      1.59 o 
  -8   1   7     1026.60     1211.70      6.07 o 
  -7   1   7        0.13        1.16      0.48 o 
  -6   1   7     3713.52     4089.37     18.70 o 
  -5   1   7     2347.12     2323.57     10.14 o 
  -4   1   7      962.55      909.02      4.02 o 
  -3   1   7     2135.93     2263.31      8.95 o 
  -2   1   7        0.58        0.86      0.41 o 
  -1   1   7      340.52      362.85      2.00 o 
   0   1   7       48.88       41.75      0.71 o 
   1   1   7      146.06      156.52      1.31 o 
   2   1   7      257.28      308.63      2.05 o 
   3   1   7        1.95        8.62      0.70 o 
   4   1   7     2742.85     2616.08     10.84 o 
   5   1   7     1524.65     1460.28      7.10 o 
   6   1   7     1206.13     1231.36      8.69 o 
   7   1   7      360.52      346.46      4.35 o 
   8   1   7       14.15       10.75      1.90 o 
   9   1   7       33.76       33.51      2.64 o 
  10   1   7      259.41      287.27      7.24 o 
  11   1   7      123.95      110.17      7.56 o 
  12   1   7      228.20      243.06     10.68 o 
 -18   2   7       66.07       72.42      3.31 o 
 -17   2   7      666.83      662.99      7.89 o 
 -16   2   7      101.11       97.94      2.55 o 
 -15   2   7      191.25      185.88      3.09 o 
 -14   2   7        0.11        0.13      1.00 o 
 -13   2   7        1.89        2.22      0.89 o 
 -12   2   7      311.92      300.18      2.63 o 
 -11   2   7     1230.64     1187.27      7.66 o 
 -10   2   7      801.37      773.67      5.43 o 
  -9   2   7     2007.05     1974.09     11.22 o 
  -8   2   7     2143.56     2118.90     11.53 o 
  -7   2   7       31.23       45.52      0.82 o 
  -6   2   7      580.27      616.18      3.23 o 
  -5   2   7      662.62      629.72      3.29 o 
  -4   2   7      172.14      127.24      1.09 o 
  -3   2   7     1773.27     1822.86      7.49 o 
  -2   2   7     2747.44     2854.42     11.20 o 
  -1   2   7       29.23       27.03      0.65 o 
   0   2   7     2005.00     1972.28      7.80 o 
   1   2   7       14.17       11.95      0.62 o 
   2   2   7      137.57      136.08      1.34 o 
   3   2   7     1021.89      952.20      4.52 o 
   4   2   7      417.12      415.28      2.69 o 
   5   2   7      727.77      675.08      4.40 o 
   6   2   7       47.74       53.85      1.69 o 
   7   2   7      742.20      695.31      6.70 o 
   8   2   7      523.62      530.87      7.24 o 
   9   2   7      159.65      160.50      4.34 o 
  10   2   7      310.88      306.68      8.42 o 
  11   2   7      175.31      188.83      9.24 o 
 -18   3   7        0.03       -4.62      3.08 o 
 -17   3   7      123.10      118.52      3.25 o 
 -16   3   7        7.28        6.54      1.60 o 
 -15   3   7     1050.53     1058.38      9.15 o 
 -14   3   7      165.60      167.17      2.36 o 
 -13   3   7      239.00      238.97      2.69 o 
 -12   3   7      251.01      261.64      2.76 o 
 -11   3   7      104.90      116.32      2.10 o 
 -10   3   7        4.46        3.84      1.01 o 
  -9   3   7        7.29        9.30      1.01 o 
  -8   3   7       40.61       38.14      0.83 o 
  -7   3   7      264.59      251.55      1.96 o 
  -6   3   7        5.82        4.34      0.58 o 
  -5   3   7        0.06        0.47      0.52 o 
  -4   3   7       45.96       54.00      0.77 o 
  -3   3   7      655.33      676.18      3.16 o 
  -2   3   7     3225.39     3287.84     12.30 o 
  -1   3   7       10.59       20.11      0.65 o 
   0   3   7     1196.93     1193.54      5.16 o 
   1   3   7      139.30      185.17      1.51 o 
   2   3   7      228.05      225.17      1.82 o 
   3   3   7        5.08       10.96      0.79 o 
   4   3   7      974.84      890.08      4.79 o 
   5   3   7     1640.78     1529.81      9.84 o 
   6   3   7      386.00      359.01      4.09 o 
   7   3   7      291.72      286.58      4.72 o 
   8   3   7       22.22       24.55      2.33 o 
   9   3   7       58.50       64.56      3.46 o 
  10   3   7      238.15      270.46      8.40 o 
  11   3   7      267.29      261.09      9.42 o 
 -17   4   7       15.80       12.19      2.35 o 
 -16   4   7      109.17      103.65      2.87 o 
 -15   4   7        2.56        0.44      1.28 o 
 -14   4   7       35.00       38.32      1.43 o 
 -13   4   7       75.59       78.60      1.60 o 
 -12   4   7        4.95        2.66      0.93 o 
 -11   4   7        1.68        1.10      0.88 o 
 -10   4   7        0.83       -0.97      0.81 o 
  -9   4   7       28.22       30.86      0.95 o 
  -8   4   7      470.71      495.38      3.22 o 
  -7   4   7      439.64      458.35      3.08 o 
  -6   4   7       11.92       19.38      0.84 o 
  -5   4   7      127.41      116.15      1.24 o 
  -4   4   7     1357.21     1338.01      5.94 o 
  -3   4   7      132.88      131.09      1.24 o 
  -2   4   7      383.02      438.12      2.49 o 
  -1   4   7      368.77      324.76      2.14 o 
   0   4   7      111.10      129.24      1.41 o 
   1   4   7      268.40      267.85      2.11 o 
   2   4   7      205.25      199.61      1.78 o 
   3   4   7        0.13        0.06      0.76 o 
   4   4   7        1.47        1.45      0.91 o 
   5   4   7       31.05       26.75      1.48 o 
   6   4   7        5.10        7.43      1.44 o 
   7   4   7       36.60       54.55      2.74 o 
   8   4   7       38.30       37.70      2.92 o 
   9   4   7      121.81      115.47      5.79 o 
  10   4   7      250.59      306.61      8.90 o 
  11   4   7       42.68       51.33      5.59 o 
 -17   5   7       13.86        9.88      3.78 o 
 -16   5   7       19.84       20.04      2.39 o 
 -15   5   7      659.53      664.94      7.57 o 
 -14   5   7        9.68        8.81      1.47 o 
 -13   5   7       27.50       28.96      1.41 o 
 -12   5   7       99.63       99.40      1.94 o 
 -11   5   7       21.51       23.11      1.21 o 
 -10   5   7      395.36      390.49      3.71 o 
  -9   5   7        6.69        5.07      0.88 o 
  -8   5   7       20.49       34.97      1.10 o 
  -7   5   7      436.42      404.24      3.07 o 
  -6   5   7      720.45      745.72      4.50 o 
  -5   5   7       99.16       95.42      1.39 o 
  -4   5   7      468.61      489.41      2.98 o 
  -3   5   7        7.87       10.36      0.70 o 
  -2   5   7      630.17      631.07      3.48 o 
  -1   5   7      394.83      389.73      2.64 o 
   0   5   7       84.84       88.02      1.32 o 
   1   5   7      119.78      105.19      1.48 o 
   2   5   7       39.66       40.20      1.17 o 
   3   5   7      414.09      400.59      3.33 o 
   4   5   7       46.26       39.90      1.43 o 
   5   5   7     1067.91      991.88      8.74 o 
   6   5   7      569.14      555.13      6.27 o 
   7   5   7       18.84       15.45      2.22 o 
   8   5   7        0.03       -1.58      2.39 o 
   9   5   7       15.85       24.27      4.00 o 
  10   5   7       84.08       94.06      5.74 o 
 -16   6   7        0.30       -3.17      2.54 o 
 -15   6   7      148.67      144.60      5.17 o 
 -14   6   7        1.08        0.26      1.58 o 
 -13   6   7      346.85      344.02      4.70 o 
 -12   6   7      384.92      392.77      5.74 o 
 -11   6   7     1473.92     1489.21     11.33 o 
 -10   6   7      713.52      674.65      5.85 o 
  -9   6   7      642.73      636.13      5.18 o 
  -8   6   7        3.31        0.91      1.04 o 
  -7   6   7      457.05      447.07      3.77 o 
  -6   6   7       17.79       19.58      1.03 o 
  -5   6   7      109.35      104.00      1.43 o 
  -4   6   7     2267.37     2205.89     10.87 o 
  -3   6   7     1017.46     1032.22      5.98 o 
  -2   6   7      985.00      934.97      5.57 o 
  -1   6   7      889.28      857.90      5.75 o 
   0   6   7       28.81       28.84      1.26 o 
   1   6   7       15.26       15.79      1.15 o 
   2   6   7      182.62      195.73      2.85 o 
   3   6   7       32.95       27.03      1.34 o 
   4   6   7       61.22       58.19      1.99 o 
   5   6   7      235.19      274.72      4.67 o 
   6   6   7        8.17        9.51      2.27 o 
   7   6   7      237.83      225.40      5.40 o 
   8   6   7       13.89       15.23      3.13 o 
   9   6   7      204.15      191.85      7.20 o 
 -15   7   7        1.81        1.48      2.65 o 
 -14   7   7      161.59      166.06      4.16 o 
 -13   7   7     1025.45     1046.12     14.67 o 
 -12   7   7      194.20      190.39      4.11 o 
 -11   7   7       30.67       29.90      1.94 o 
 -10   7   7        0.24        1.97      1.51 o 
  -9   7   7      176.03      177.74      3.19 o 
  -8   7   7      365.10      344.95      3.89 o 
  -7   7   7        0.43        0.22      1.03 o 
  -6   7   7     1513.50     1501.59     10.98 o 
  -5   7   7      154.27      141.73      2.31 o 
  -4   7   7      756.99      746.36      6.28 o 
  -3   7   7     1018.88     1006.38      7.85 o 
  -2   7   7     1393.20     1360.27     11.14 o 
  -1   7   7        1.67        0.14      1.32 o 
   0   7   7      802.51      791.20      6.81 o 
   1   7   7      145.72      158.11      3.03 o 
   2   7   7      187.66      174.14      3.31 o 
   3   7   7      262.70      276.62      5.64 o 
   4   7   7      226.17      214.85      4.98 o 
   5   7   7      127.98      141.17      3.86 o 
   6   7   7       95.65      104.89      4.16 o 
   7   7   7      374.73      381.54      8.31 o 
   8   7   7       11.45       11.05      3.80 o 
 -13   8   7       65.47       61.11      3.65 o 
 -12   8   7        0.04       -1.94      2.27 o 
 -11   8   7        9.77       11.50      2.30 o 
 -10   8   7       30.64       38.66      2.50 o 
  -9   8   7       12.87       13.36      1.99 o 
  -8   8   7       90.35       96.70      2.94 o 
  -7   8   7        2.79        1.07      1.42 o 
  -6   8   7       59.64       65.11      2.34 o 
  -5   8   7        0.88       -0.89      1.29 o 
  -4   8   7      195.23      186.37      3.26 o 
  -3   8   7        4.21        4.07      1.40 o 
  -2   8   7        9.53       11.00      1.66 o 
  -1   8   7       49.30       54.42      2.39 o 
   0   8   7      173.44      167.39      3.78 o 
   1   8   7      155.62      163.53      4.24 o 
   2   8   7        0.48       -0.01      2.35 o 
   3   8   7       27.50       29.59      3.13 o 
   4   8   7      156.20      158.87      6.52 o 
   5   8   7      131.37      158.97      5.90 o 
   6   8   7      123.69      125.88      6.13 o 
 -11   9   7        0.01       -4.07      2.71 o 
 -10   9   7       26.43       33.11      3.45 o 
  -9   9   7       16.27       10.59      2.78 o 
  -8   9   7       58.81       57.32      3.75 o 
  -7   9   7       44.88       52.54      3.82 o 
  -6   9   7      476.08      484.99      8.13 o 
  -5   9   7       54.40       54.61      2.64 o 
  -4   9   7       64.51       57.33      2.87 o 
  -3   9   7       12.63        9.25      1.98 o 
  -2   9   7       69.76       67.68      2.86 o 
  -1   9   7       20.66       17.31      2.31 o 
   0   9   7      163.93      177.33      5.17 o 
   1   9   7       84.84       82.73      4.91 o 
   2   9   7        3.04        2.25      5.65 o 
   3   9   7       82.26       86.80      7.10 o 
   4   9   7        5.02        0.60      5.05 o 
   5   9   7        0.68        2.76      4.60 o 
  -9  10   7      193.22      199.25      7.13 o 
  -8  10   7        4.96        2.87      3.20 o 
  -7  10   7      151.55      147.94      5.80 o 
  -6  10   7       65.13       61.46      4.70 o 
  -5  10   7      225.84      214.13      6.39 o 
  -4  10   7      446.04      436.39     12.41 o 
  -3  10   7       17.44       18.80      3.26 o 
  -2  10   7      515.59      528.63     11.07 o 
  -1  10   7      216.63      217.43      7.23 o 
   0  10   7        7.86        9.78      3.58 o 
   1  10   7       25.44       17.05      5.35 o 
   2  10   7      119.03      129.90     12.55 o 
 -19   0   8       14.29       14.42      3.92 o 
 -18   0   8        0.19       -1.53      2.37 o 
 -17   0   8        1.53        4.63      2.26 o 
 -16   0   8       21.10       22.98      1.80 o 
 -15   0   8       98.38      109.74      3.21 o 
 -14   0   8      792.90      764.51      9.34 o 
 -13   0   8      384.32      355.16      4.65 o 
 -12   0   8        6.78       10.39      1.32 o 
 -11   0   8      108.09       95.05      2.03 o 
 -10   0   8       29.44       39.95      2.27 o 
  -9   0   8       24.89       27.99      1.26 o 
  -8   0   8     6892.56     7218.91     52.83 o 
  -7   0   8    16181.45    17038.04    103.72 o 
  -6   0   8     3029.25     2948.52     17.57 o 
  -5   0   8     1002.73     1049.91      7.06 o 
  -4   0   8      613.32      592.70      4.06 o 
  -3   0   8     1010.17     1076.14      6.86 o 
  -2   0   8        3.30        1.56      0.75 o 
  -1   0   8        1.11        1.62      0.66 o 
   0   0   8     5292.82     5307.86     27.87 o 
   1   0   8     1006.22      993.34      6.42 o 
   2   0   8       63.92       68.16      1.48 o 
   3   0   8       79.12       82.53      1.75 o 
   4   0   8     1948.90     1870.45     13.07 o 
   5   0   8     1287.54     1306.90     14.16 o 
   6   0   8      215.20      238.94      5.14 o 
   7   0   8      195.83      198.52      5.45 o 
   8   0   8      688.39      704.39     11.92 o 
   9   0   8      201.64      231.92     10.47 o 
  10   0   8       20.08       19.95      6.39 o 
  11   0   8       78.59      105.67     12.90 o 
 -18   1   8       49.45       58.37      2.69 o 
 -17   1   8      239.60      257.97      4.09 o 
 -16   1   8      351.82      351.22      4.16 o 
 -15   1   8       33.70       32.78      1.49 o 
 -14   1   8       56.83       58.57      1.67 o 
 -13   1   8        0.25        0.00      0.92 o 
 -12   1   8      283.73      271.06      3.51 o 
 -11   1   8       63.26       59.75      1.16 o 
 -10   1   8      358.84      363.72      2.78 o 
  -9   1   8      421.67      444.92      3.01 o 
  -8   1   8     1032.57     1063.23      5.66 o 
  -7   1   8      345.13      335.82      2.29 o 
  -6   1   8        1.09        1.34      0.45 o 
  -5   1   8      343.88      402.75      2.27 o 
  -4   1   8      390.05      339.62      2.02 o 
  -3   1   8      102.50       84.04      0.97 o 
  -2   1   8      823.04      851.33      3.93 o 
  -1   1   8     1449.94     1394.29      5.84 o 
   0   1   8      831.35      793.13      3.66 o 
   1   1   8       17.93       16.78      0.69 o 
   2   1   8      171.93      170.30      1.58 o 
   3   1   8      787.53      753.59      4.04 o 
   4   1   8        6.31        2.21      0.87 o 
   5   1   8       81.47       83.31      2.15 o 
   6   1   8      480.52      487.97      5.84 o 
   7   1   8       32.07       39.92      2.16 o 
   8   1   8      300.91      292.10      5.37 o 
   9   1   8      127.50      130.88      5.33 o 
  10   1   8      258.79      225.27      9.70 o 
  11   1   8        4.16        6.41      6.24 o 
 -18   2   8       12.87       14.28      2.87 o 
 -17   2   8      160.92      152.29      3.35 o 
 -16   2   8      129.65      130.74      2.81 o 
 -15   2   8      454.80      442.66      5.04 o 
 -14   2   8      121.90      125.35      2.05 o 
 -13   2   8      355.54      343.33      3.52 o 
 -12   2   8        3.62        4.29      0.86 o 
 -11   2   8       22.69       18.74      1.31 o 
 -10   2   8      105.21      112.34      1.83 o 
  -9   2   8       18.13       19.02      0.96 o 
  -8   2   8       15.92       20.40      0.72 o 
  -7   2   8       35.56       27.44      0.74 o 
  -6   2   8        5.68        2.16      0.57 o 
  -5   2   8       16.58       17.48      0.65 o 
  -4   2   8      535.69      564.28      2.89 o 
  -3   2   8      289.86      296.16      1.91 o 
  -2   2   8     1248.99     1395.92      6.08 o 
  -1   2   8      156.20      147.91      1.41 o 
   0   2   8      167.81      163.19      1.49 o 
   1   2   8      102.28      110.29      1.23 o 
   2   2   8       11.18       11.25      0.73 o 
   3   2   8       33.51       36.71      1.01 o 
   4   2   8       29.38       29.41      1.23 o 
   5   2   8       38.98       39.89      1.67 o 
   6   2   8       10.82       10.67      1.49 o 
   7   2   8        1.51       -0.13      1.63 o 
   8   2   8       13.61       14.15      2.41 o 
   9   2   8        0.00       -3.33      2.22 o 
  10   2   8      151.84      169.81      8.87 o 
 -18   3   8       74.46       67.38      4.65 o 
 -17   3   8       73.66       80.28      2.75 o 
 -16   3   8       23.07       23.77      1.75 o 
 -15   3   8       10.70       11.25      1.38 o 
 -14   3   8      483.71      481.95      4.80 o 
 -13   3   8      249.48      246.31      2.93 o 
 -12   3   8      595.85      568.56      6.18 o 
 -11   3   8       50.67       41.37      1.53 o 
 -10   3   8      225.35      237.29      3.01 o 
  -9   3   8       14.55       18.26      0.96 o 
  -8   3   8       14.47       14.93      0.75 o 
  -7   3   8        3.54        5.08      0.73 o 
  -6   3   8       89.53       97.15      1.33 o 
  -5   3   8      219.59      227.21      1.77 o 
  -4   3   8      459.75      444.62      2.66 o 
  -3   3   8       47.77       38.68      0.85 o 
  -2   3   8      628.73      639.42      3.40 o 
  -1   3   8      131.69      173.14      1.59 o 
   0   3   8      973.25      992.41      4.76 o 
   1   3   8      339.92      339.21      2.40 o 
   2   3   8      184.47      161.14      1.90 o 
   3   3   8      923.47      843.63      5.02 o 
   4   3   8       80.78       97.85      1.90 o 
   5   3   8       56.82       48.42      1.77 o 
   6   3   8      145.20      124.94      2.88 o 
   7   3   8       34.19       29.65      2.24 o 
   8   3   8      335.10      361.68      7.55 o 
   9   3   8       98.69      115.62      5.39 o 
  10   3   8       72.24       75.61      6.06 o 
 -17   4   8      106.43       99.00      4.11 o 
 -16   4   8       31.72       33.19      1.76 o 
 -15   4   8      298.63      288.79      5.41 o 
 -14   4   8      309.45      295.16      4.61 o 
 -13   4   8       13.29       10.52      1.32 o 
 -12   4   8      572.76      562.20      5.60 o 
 -11   4   8       65.78       63.00      1.71 o 
 -10   4   8      117.84      111.38      2.03 o 
  -9   4   8       38.91       37.01      1.16 o 
  -8   4   8      850.72      859.09      5.15 o 
  -7   4   8     4532.27     4615.34     21.98 o 
  -6   4   8      748.25      707.55      4.13 o 
  -5   4   8      311.68      336.52      2.43 o 
  -4   4   8      360.51      378.59      2.37 o 
  -3   4   8      415.56      465.67      2.71 o 
  -2   4   8      181.40      144.15      1.50 o 
  -1   4   8      146.90      143.96      1.48 o 
   0   4   8      208.33      195.53      1.82 o 
   1   4   8      841.92      821.00      4.74 o 
   2   4   8      176.85      174.31      1.97 o 
   3   4   8       78.41       73.57      1.67 o 
   4   4   8      509.40      483.63      5.13 o 
   5   4   8       24.63       41.20      1.92 o 
   6   4   8      210.83      235.10      4.05 o 
   7   4   8        6.76        5.67      2.30 o 
   8   4   8      267.08      250.70      7.65 o 
   9   4   8      118.75      113.87      6.62 o 
  10   4   8        0.77        3.71      4.09 o 
 -17   5   8      153.77      158.37      6.43 o 
 -16   5   8      372.54      370.54      7.53 o 
 -15   5   8      619.62      605.13      9.27 o 
 -14   5   8       28.71       30.32      1.88 o 
 -13   5   8       10.67       10.37      1.26 o 
 -12   5   8       14.34       16.83      1.21 o 
 -11   5   8      294.77      295.13      3.04 o 
 -10   5   8      267.34      245.96      2.82 o 
  -9   5   8      697.20      694.13      5.02 o 
  -8   5   8      525.20      587.07      4.34 o 
  -7   5   8      230.08      214.63      2.34 o 
  -6   5   8       56.79       42.22      1.14 o 
  -5   5   8        3.25        2.83      0.69 o 
  -4   5   8      276.95      253.67      2.08 o 
  -3   5   8      727.33      737.04      4.07 o 
  -2   5   8       10.13       17.03      0.87 o 
  -1   5   8     2009.29     1929.94      9.29 o 
   0   5   8      388.28      377.47      3.09 o 
   1   5   8     1251.97     1283.80      8.41 o 
   2   5   8        0.49       -0.91      1.11 o 
   3   5   8       38.17       39.07      1.49 o 
   4   5   8       38.47       51.13      1.75 o 
   5   5   8      216.42      221.51      4.07 o 
   6   5   8      103.84      113.18      3.49 o 
   7   5   8      131.24      135.39      5.00 o 
   8   5   8      162.75      156.32      6.48 o 
   9   5   8       16.24        5.83      3.99 o 
 -16   6   8      249.92      239.99      5.90 o 
 -15   6   8      236.67      242.61      4.61 o 
 -14   6   8      566.59      569.22      6.74 o 
 -13   6   8        0.28        0.88      1.43 o 
 -12   6   8      251.54      246.76      4.08 o 
 -11   6   8      215.81      208.45      4.33 o 
 -10   6   8      418.56      401.93      4.20 o 
  -9   6   8       62.46       60.92      1.76 o 
  -8   6   8       84.38       83.09      1.88 o 
  -7   6   8      123.74      132.45      2.27 o 
  -6   6   8       27.82       35.49      1.32 o 
  -5   6   8       38.83       29.01      1.17 o 
  -4   6   8        0.07       -0.46      0.88 o 
  -3   6   8       95.02      104.31      1.96 o 
  -2   6   8     3371.82     3281.94     22.02 o 
  -1   6   8      857.83      829.72      6.63 o 
   0   6   8      509.61      509.94      4.82 o 
   1   6   8      125.83      108.55      2.22 o 
   2   6   8        8.95        5.31      1.29 o 
   3   6   8        5.49        5.51      1.66 o 
   4   6   8        0.01        3.44      1.41 o 
   5   6   8       44.72       46.29      2.88 o 
   6   6   8      118.60      126.03      4.85 o 
   7   6   8      439.96      453.60      9.54 o 
   8   6   8       59.53       55.59      6.25 o 
 -15   7   8      231.83      219.82      5.84 o 
 -14   7   8      500.15      512.61      9.03 o 
 -13   7   8      365.10      353.06      5.64 o 
 -12   7   8        4.12        5.83      1.98 o 
 -11   7   8       26.00       30.23      2.05 o 
 -10   7   8        3.00        5.42      1.56 o 
  -9   7   8       39.50       38.72      1.88 o 
  -8   7   8       99.74       79.89      2.46 o 
  -7   7   8       83.88       81.66      1.94 o 
  -6   7   8      310.30      286.85      3.94 o 
  -5   7   8        2.42        3.63      1.12 o 
  -4   7   8       75.25       76.87      2.05 o 
  -3   7   8       21.42       27.50      1.58 o 
  -2   7   8      146.61      152.07      2.95 o 
  -1   7   8      156.83      156.65      3.11 o 
   0   7   8      120.68      113.79      3.55 o 
   1   7   8       15.79       20.41      1.84 o 
   2   7   8       15.49       18.57      2.10 o 
   3   7   8        6.53        9.81      2.34 o 
   4   7   8      117.44      123.54      4.24 o 
   5   7   8        0.03        0.57      2.63 o 
   6   7   8       55.31       66.37      5.03 o 
   7   7   8       31.42       33.96      5.01 o 
 -13   8   8        2.21        3.67      2.68 o 
 -12   8   8       47.45       49.09      3.06 o 
 -11   8   8       95.06       81.43      3.42 o 
 -10   8   8        5.03        3.62      2.09 o 
  -9   8   8      192.19      189.14      4.21 o 
  -8   8   8        9.23        8.55      1.66 o 
  -7   8   8      175.72      186.60      3.74 o 
  -6   8   8      346.13      361.01      5.33 o 
  -5   8   8      109.46      101.56      3.16 o 
  -4   8   8       11.23       10.46      1.61 o 
  -3   8   8       36.79       40.73      2.15 o 
  -2   8   8      159.46      154.32      3.21 o 
  -1   8   8      846.66      866.99      9.27 o 
   0   8   8       47.85       45.04      2.53 o 
   1   8   8      585.15      597.16      8.66 o 
   2   8   8       59.24       66.86      4.83 o 
   3   8   8        0.22       -4.68      3.12 o 
   4   8   8       26.79       27.16      5.03 o 
   5   8   8      476.67      546.66     16.46 o 
 -11   9   8      269.70      273.32      6.82 o 
 -10   9   8      299.95      332.80      9.34 o 
  -9   9   8        0.76        0.06      2.50 o 
  -8   9   8        1.28        2.61      2.53 o 
  -7   9   8      186.53      164.18      6.10 o 
  -6   9   8       31.23       32.45      3.22 o 
  -5   9   8      143.93      141.97      4.77 o 
  -4   9   8      207.30      204.59      4.90 o 
  -3   9   8      691.17      670.48     10.12 o 
  -2   9   8      137.49      147.74      5.03 o 
  -1   9   8       76.98       73.43      4.01 o 
   0   9   8      481.60      508.85     10.37 o 
   1   9   8      397.10      423.05     12.07 o 
   2   9   8       37.20       43.24      5.86 o 
   3   9   8      516.66      533.89     13.37 o 
  -8  10   8      213.18      224.53      7.00 o 
  -7  10   8       29.57       30.53      3.94 o 
  -6  10   8        1.77        1.66      3.75 o 
  -5  10   8      300.79      296.24     10.11 o 
  -4  10   8       32.18       35.46      3.43 o 
  -3  10   8       44.78       56.79      4.13 o 
  -2  10   8        5.54        7.38      3.81 o 
  -1  10   8       65.62       68.13      4.96 o 
   0  10   8      244.03      257.41      8.18 o 
 -18   1   9      219.29      228.55      4.48 o 
 -17   1   9        0.14        1.16      1.45 o 
 -16   1   9      113.92      113.87      3.17 o 
 -15   1   9        0.01        0.26      1.10 o 
 -14   1   9     1518.65     1484.15     16.27 o 
 -13   1   9      154.46      153.84      2.49 o 
 -12   1   9       52.67       56.42      1.50 o 
 -11   1   9      126.98      128.94      1.82 o 
 -10   1   9       36.56       34.49      1.19 o 
  -9   1   9      710.76      664.21      4.34 o 
  -8   1   9      937.44      855.81      4.98 o 
  -7   1   9      161.39      135.35      1.43 o 
  -6   1   9      147.85      149.59      1.39 o 
  -5   1   9       13.24       18.59      0.71 o 
  -4   1   9     1709.00     1788.88      7.88 o 
  -3   1   9       15.67       19.51      0.75 o 
  -2   1   9     1460.37     1551.41      6.81 o 
  -1   1   9      120.24      114.09      1.31 o 
   0   1   9     1977.67     1955.34      7.84 o 
   1   1   9      525.28      481.87      2.78 o 
   2   1   9     1803.44     1854.53      8.09 o 
   3   1   9       88.63       84.64      1.73 o 
   4   1   9      479.99      470.57      5.16 o 
   5   1   9      109.84      108.37      2.57 o 
   6   1   9        0.04       -0.41      1.45 o 
   7   1   9      340.57      342.03      6.22 o 
   8   1   9       61.04       61.78      3.90 o 
   9   1   9        9.21        5.94      4.19 o 
  10   1   9        2.34        2.97      4.15 o 
 -18   2   9        1.59        1.82      2.75 o 
 -17   2   9        6.75        9.71      1.74 o 
 -16   2   9      166.04      173.92      3.92 o 
 -15   2   9      238.57      244.56      3.25 o 
 -14   2   9      156.49      156.91      2.65 o 
 -13   2   9      157.12      169.35      2.67 o 
 -12   2   9      918.32      930.37      7.97 o 
 -11   2   9      577.10      613.21      5.78 o 
 -10   2   9       75.91       95.11      1.41 o 
  -9   2   9      689.14      678.85      4.22 o 
  -8   2   9      948.99      954.11      5.61 o 
  -7   2   9       29.89       48.59      1.03 o 
  -6   2   9      602.96      593.48      3.45 o 
  -5   2   9      142.26      132.74      1.33 o 
  -4   2   9     3067.24     3089.40     12.70 o 
  -3   2   9        4.07        0.06      0.64 o 
  -2   2   9      998.98      977.37      4.80 o 
  -1   2   9       21.50       21.83      0.79 o 
   0   2   9        0.41       -1.01      0.67 o 
   1   2   9       88.97       83.26      1.19 o 
   2   2   9       79.36       80.90      1.54 o 
   3   2   9     3341.51     3176.92     18.95 o 
   4   2   9      167.62      178.79      3.10 o 
   5   2   9      206.63      217.27      3.57 o 
   6   2   9      526.95      524.28      6.32 o 
   7   2   9       18.77       11.33      2.24 o 
   8   2   9      110.95      105.40      5.74 o 
   9   2   9      190.88      218.28      8.79 o 
 -18   3   9      150.63      143.94      5.19 o 
 -17   3   9       18.94       18.63      2.40 o 
 -16   3   9      136.91      136.31      3.21 o 
 -15   3   9      150.13      135.22      4.55 o 
 -14   3   9       66.60       54.60      2.06 o 
 -13   3   9       27.50       27.27      1.49 o 
 -12   3   9      758.62      736.36      6.48 o 
 -11   3   9      273.75      245.71      3.16 o 
 -10   3   9      291.73      267.40      3.36 o 
  -9   3   9      322.96      347.49      2.83 o 
  -8   3   9      232.91      260.47      2.34 o 
  -7   3   9      428.05      395.67      3.07 o 
  -6   3   9      118.55      116.39      1.39 o 
  -5   3   9      112.16       95.77      1.32 o 
  -4   3   9       11.95       19.00      0.70 o 
  -3   3   9      446.96      455.32      2.78 o 
  -2   3   9      132.15      174.92      1.68 o 
  -1   3   9      274.29      258.45      2.05 o 
   0   3   9      680.24      719.10      3.96 o 
   1   3   9     1370.25     1322.65      7.01 o 
   2   3   9     1012.80      891.38      6.10 o 
   3   3   9       47.43       36.08      1.38 o 
   4   3   9      141.19      144.90      2.76 o 
   5   3   9       36.11       27.48      1.79 o 
   6   3   9       16.09       12.76      2.05 o 
   7   3   9      141.09      153.18      5.99 o 
   8   3   9      318.52      309.58      9.90 o 
   9   3   9      725.74      762.14     16.80 o 
 -17   4   9       18.25       16.41      4.26 o 
 -16   4   9      205.26      208.90      4.47 o 
 -15   4   9      111.08      111.52      2.79 o 
 -14   4   9      116.86      115.66      3.08 o 
 -13   4   9        4.65        4.09      1.50 o 
 -12   4   9      320.54      308.26      4.10 o 
 -11   4   9       37.23       31.45      1.45 o 
 -10   4   9       73.13       74.18      1.55 o 
  -9   4   9      354.89      344.87      3.05 o 
  -8   4   9       10.24        8.58      0.92 o 
  -7   4   9        0.00       -0.24      0.74 o 
  -6   4   9      127.54      148.37      1.80 o 
  -5   4   9      164.71      150.05      1.70 o 
  -4   4   9      827.40      767.80      4.14 o 
  -3   4   9      113.57      116.93      1.42 o 
  -2   4   9       86.52       73.35      1.26 o 
  -1   4   9       38.59       27.05      0.97 o 
   0   4   9       41.74       40.19      1.20 o 
   1   4   9       37.56       35.30      1.41 o 
   2   4   9       29.01       20.79      1.52 o 
   3   4   9       34.01       34.38      1.45 o 
   4   4   9      294.86      270.55      4.02 o 
   5   4   9      213.98      210.10      4.06 o 
   6   4   9      115.33      124.47      3.82 o 
   7   4   9       32.59       28.07      3.79 o 
   8   4   9      112.84      115.87      8.41 o 
   9   4   9      202.03      212.23      8.80 o 
 -17   5   9       57.28       60.92      3.47 o 
 -16   5   9       34.67       36.52      3.55 o 
 -15   5   9       60.74       52.84      2.75 o 
 -14   5   9      319.79      338.76      6.60 o 
 -13   5   9       34.72       36.66      1.73 o 
 -12   5   9      115.27      107.41      2.42 o 
 -11   5   9       61.24       59.23      1.63 o 
 -10   5   9      198.23      193.22      2.74 o 
  -9   5   9       46.76       57.77      1.57 o 
  -8   5   9       39.77       23.51      1.19 o 
  -7   5   9      152.20      122.55      1.91 o 
  -6   5   9      181.31      161.52      1.99 o 
  -5   5   9       36.21       26.00      0.91 o 
  -4   5   9     1457.42     1409.26      7.51 o 
  -3   5   9       86.15       84.71      1.45 o 
  -2   5   9        3.81        3.18      1.01 o 
  -1   5   9      234.18      245.32      3.09 o 
   0   5   9       36.96       41.35      1.55 o 
   1   5   9      815.68      804.07      6.63 o 
   2   5   9      374.15      331.85      4.38 o 
   3   5   9       43.20       37.07      2.50 o 
   4   5   9       89.03       76.81      2.48 o 
   5   5   9       71.60       65.27      3.18 o 
   6   5   9        1.48       -2.32      2.58 o 
   7   5   9       44.15       48.05      4.64 o 
   8   5   9        7.92        5.77      4.33 o 
 -16   6   9       39.56       28.65      2.94 o 
 -15   6   9      333.62      327.28      7.03 o 
 -14   6   9       34.19       39.15      2.15 o 
 -13   6   9        0.12       -0.57      1.44 o 
 -12   6   9      212.68      208.39      3.97 o 
 -11   6   9      239.06      232.44      4.89 o 
 -10   6   9      210.24      192.93      3.07 o 
  -9   6   9        0.84        0.45      1.16 o 
  -8   6   9      119.21      146.96      2.71 o 
  -7   6   9       74.04       55.38      1.90 o 
  -6   6   9       89.51       82.48      1.81 o 
  -5   6   9       82.48       87.93      1.75 o 
  -4   6   9     2323.23     2269.84     14.43 o 
  -3   6   9       43.66       47.73      1.79 o 
  -2   6   9      160.25      168.26      3.33 o 
  -1   6   9       25.62       19.39      1.65 o 
   0   6   9       12.61        9.35      1.62 o 
   1   6   9      156.73      162.45      3.21 o 
   2   6   9        0.13       -2.54      1.69 o 
   3   6   9      429.92      395.62      7.65 o 
   4   6   9      992.65     1001.54     15.22 o 
   5   6   9      523.23      498.10     13.91 o 
   6   6   9        2.42        1.41      3.36 o 
   7   6   9       69.32       85.57      7.74 o 
 -14   7   9       65.28       59.94      3.14 o 
 -13   7   9      220.59      221.04      5.38 o 
 -12   7   9      606.51      608.87      8.16 o 
 -11   7   9      320.84      328.94      5.17 o 
 -10   7   9       43.99       43.06      2.10 o 
  -9   7   9        2.65        3.39      1.63 o 
  -8   7   9      631.64      598.19      6.75 o 
  -7   7   9      206.11      229.00      3.85 o 
  -6   7   9      328.10      330.33      4.51 o 
  -5   7   9      993.24      932.36      8.53 o 
  -4   7   9      131.02      134.67      2.71 o 
  -3   7   9       42.23       45.00      1.98 o 
  -2   7   9       47.45       59.80      2.27 o 
  -1   7   9     1117.51     1123.64     10.42 o 
   0   7   9      364.51      358.74      5.30 o 
   1   7   9        6.46        3.43      1.86 o 
   2   7   9      201.62      197.04      5.28 o 
   3   7   9      367.33      391.46      9.44 o 
   4   7   9       37.37       25.89      4.51 o 
   5   7   9        0.24       -1.30      4.03 o 
   6   7   9       55.27       54.96      7.56 o 
 -13   8   9      163.93      166.28      6.11 o 
 -12   8   9        1.40        0.40      2.18 o 
 -11   8   9      810.37      817.87     14.91 o 
 -10   8   9       88.65       94.88      3.41 o 
  -9   8   9        0.23        2.24      2.08 o 
  -8   8   9       53.16       49.23      2.71 o 
  -7   8   9      205.78      211.01      4.75 o 
  -6   8   9      119.33      114.90      3.57 o 
  -5   8   9        0.42       -1.64      1.55 o 
  -4   8   9      380.67      388.17      5.97 o 
  -3   8   9       76.88       75.73      2.91 o 
  -2   8   9       33.43       36.54      3.01 o 
  -1   8   9        1.58        0.53      1.98 o 
   0   8   9        0.62        5.04      2.13 o 
   1   8   9      275.87      286.90      6.84 o 
   2   8   9       59.66       68.89      6.52 o 
   3   8   9      233.03      235.78      8.84 o 
   4   8   9       20.25        4.55      4.77 o 
 -11   9   9       44.34       44.42      3.54 o 
 -10   9   9      209.28      214.38      6.16 o 
  -9   9   9       52.68       59.72      3.94 o 
  -8   9   9       10.64        6.42      2.74 o 
  -7   9   9      205.78      191.74      6.60 o 
  -6   9   9      123.48      123.76      5.55 o 
  -5   9   9       50.71       57.44      4.01 o 
  -4   9   9        2.41        2.75      2.36 o 
  -3   9   9      557.85      555.35     12.86 o 
  -2   9   9       39.86       41.96      3.82 o 
  -1   9   9       20.67       26.36      3.30 o 
   0   9   9        9.76        5.45      3.45 o 
   1   9   9       34.40       33.05      5.34 o 
   2   9   9      139.20      153.16      8.80 o 
  -6  10   9       34.07       35.32      4.83 o 
  -5  10   9        0.13       -0.62      3.69 o 
  -4  10   9      173.41      181.54      5.74 o 
  -3  10   9      118.02      116.97      5.51 o 
  -2  10   9      180.89      176.42      6.71 o 
 -18   0  10      768.69      743.08     23.24 o 
 -17   0  10       43.26       51.21      2.93 o 
 -16   0  10      164.37      166.66      4.44 o 
 -15   0  10      101.06      109.64      4.23 o 
 -14   0  10       25.10       19.24      2.10 o 
 -13   0  10        8.08        8.71      1.92 o 
 -12   0  10      928.37      953.06     15.63 o 
 -11   0  10     3670.12     3585.75     31.22 o 
 -10   0  10     9614.32     9741.12     76.06 o 
  -9   0  10      267.05      260.12      3.73 o 
  -8   0  10      602.53      592.11      5.40 o 
  -7   0  10      372.14      346.85      3.47 o 
  -6   0  10      361.93      337.64      3.12 o 
  -5   0  10      235.04      210.24      2.54 o 
  -4   0  10      861.98      866.01      6.94 o 
  -3   0  10     1539.29     1559.91     10.50 o 
  -2   0  10       19.83       18.92      1.23 o 
  -1   0  10      666.18      635.72      5.26 o 
   0   0  10      227.42      240.04      2.70 o 
   1   0  10       20.37       25.86      1.32 o 
   2   0  10     1301.66     1306.83     11.59 o 
   3   0  10        0.16       -1.13      1.72 o 
   4   0  10       18.94       18.90      2.24 o 
   5   0  10        0.00       -2.54      1.83 o 
   6   0  10      139.42      128.13      7.86 o 
   7   0  10      768.80      747.01     24.30 o 
   8   0  10       73.56       72.25      9.60 o 
   9   0  10      101.54      107.97      8.86 o 
 -18   1  10        4.24        8.56      2.01 o 
 -17   1  10       87.21       87.86      2.65 o 
 -16   1  10      534.50      531.15     11.20 o 
 -15   1  10      156.11      160.59      2.55 o 
 -14   1  10       11.71        9.21      1.24 o 
 -13   1  10       29.33       31.24      1.57 o 
 -12   1  10      140.00      132.99      2.31 o 
 -11   1  10      169.41      152.70      3.43 o 
 -10   1  10       95.25      100.88      1.70 o 
  -9   1  10     2382.01     2430.54     14.15 o 
  -8   1  10      981.37      985.59      5.77 o 
  -7   1  10      138.76      142.03      1.54 o 
  -6   1  10       61.45       53.47      1.04 o 
  -5   1  10       45.27       49.10      0.99 o 
  -4   1  10      448.83      434.94      2.81 o 
  -3   1  10      218.65      221.47      1.95 o 
  -2   1  10      599.42      604.42      3.45 o 
  -1   1  10     1837.48     1878.41      8.42 o 
   0   1  10        4.52        2.79      0.76 o 
   1   1  10      208.48      205.06      2.00 o 
   2   1  10        0.06       -1.39      0.93 o 
   3   1  10       43.86       42.61      1.92 o 
   4   1  10       92.69       89.38      2.41 o 
   5   1  10      158.25      157.55      3.56 o 
   6   1  10      360.47      356.81      7.35 o 
   7   1  10       24.27       20.48      3.25 o 
   8   1  10       34.15       36.35      4.60 o 
   9   1  10       22.55       20.72      4.85 o 
 -18   2  10       11.84        8.13      2.88 o 
 -17   2  10       16.31       18.51      2.01 o 
 -16   2  10       83.75       76.58      2.45 o 
 -15   2  10      411.81      376.78      5.16 o 
 -14   2  10       24.19       27.11      1.71 o 
 -13   2  10       14.29       12.68      1.36 o 
 -12   2  10      248.02      219.73      3.00 o 
 -11   2  10        0.05        0.52      0.95 o 
 -10   2  10      660.31      616.15      4.20 o 
  -9   2  10      593.56      562.84      3.88 o 
  -8   2  10       57.20       67.25      1.25 o 
  -7   2  10      249.15      257.18      2.23 o 
  -6   2  10        5.52       10.09      0.80 o 
  -5   2  10       14.04       16.64      0.69 o 
  -4   2  10        1.14        1.53      0.69 o 
  -3   2  10      683.10      738.12      4.36 o 
  -2   2  10      200.39      208.29      1.96 o 
  -1   2  10       48.05       51.08      1.10 o 
   0   2  10      202.95      190.38      2.04 o 
   1   2  10      115.85      120.33      2.12 o 
   2   2  10      213.76      219.63      3.19 o 
   3   2  10      123.43      124.59      2.48 o 
   4   2  10       70.20       83.14      2.55 o 
   5   2  10       57.61       60.59      2.55 o 
   6   2  10       17.49       17.69      3.01 o 
   7   2  10        0.30        0.46      2.65 o 
   8   2  10      363.53      392.04     10.47 o 
 -18   3  10       63.76       60.58      5.17 o 
 -17   3  10       12.58       18.79      3.51 o 
 -16   3  10       25.66       21.44      2.11 o 
 -15   3  10       89.09       96.36      3.59 o 
 -14   3  10       18.50       18.40      1.87 o 
 -13   3  10       19.77       25.64      1.97 o 
 -12   3  10       22.13       18.62      1.36 o 
 -11   3  10      188.80      199.67      3.82 o 
 -10   3  10      542.57      577.06      4.30 o 
  -9   3  10      810.27      796.63      5.45 o 
  -8   3  10      362.59      344.38      3.26 o 
  -7   3  10      212.94      212.61      2.22 o 
  -6   3  10      221.91      227.32      2.29 o 
  -5   3  10       44.92       35.44      0.93 o 
  -4   3  10     1229.18     1227.37      6.41 o 
  -3   3  10      164.74      161.98      1.81 o 
  -2   3  10       48.72       49.78      1.13 o 
  -1   3  10      560.45      546.79      3.70 o 
   0   3  10       23.42       19.85      1.15 o 
   1   3  10      524.43      502.06      4.75 o 
   2   3  10        0.89        0.53      0.95 o 
   3   3  10       31.82       41.27      1.68 o 
   4   3  10       82.18       82.58      2.56 o 
   5   3  10      263.58      269.95      5.63 o 
   6   3  10      265.78      257.70      5.73 o 
   7   3  10        0.08        0.49      3.35 o 
   8   3  10       23.21       18.93      5.30 o 
 -17   4  10        6.55        6.76      4.74 o 
 -16   4  10      167.47      178.06      6.01 o 
 -15   4  10       61.81       62.96      3.69 o 
 -14   4  10       60.18       61.21      2.59 o 
 -13   4  10       45.28       44.32      2.14 o 
 -12   4  10     1422.97     1372.32     11.80 o 
 -11   4  10     1214.45     1202.07      8.97 o 
 -10   4  10      316.39      361.19      3.29 o 
  -9   4  10       92.74       84.85      1.62 o 
  -8   4  10       11.38       21.10      1.17 o 
  -7   4  10     1014.30      951.80      6.13 o 
  -6   4  10        6.17        1.31      0.91 o 
  -5   4  10      351.76      363.36      2.86 o 
  -4   4  10      289.53      294.55      2.40 o 
  -3   4  10      840.22      813.67      4.91 o 
  -2   4  10       59.45       63.21      1.46 o 
  -1   4  10       78.87       80.47      1.80 o 
   0   4  10      263.75      252.05      3.20 o 
   1   4  10      483.09      500.95      5.43 o 
   2   4  10        2.63        8.54      1.53 o 
   3   4  10       74.93       66.81      2.63 o 
   4   4  10      128.16      131.04      3.56 o 
   5   4  10       10.92        9.44      2.59 o 
   6   4  10      329.52      332.81     10.59 o 
   7   4  10      372.58      395.30     13.06 o 
 -16   5  10      610.55      599.74     12.30 o 
 -15   5  10      142.56      142.02      4.88 o 
 -14   5  10       15.87       11.29      2.55 o 
 -13   5  10        0.35        2.03      1.70 o 
 -12   5  10        2.86        1.09      1.22 o 
 -11   5  10      120.25      104.16      2.13 o 
 -10   5  10      207.05      225.21      2.95 o 
  -9   5  10      575.26      606.17      5.22 o 
  -8   5  10      436.23      439.43      4.06 o 
  -7   5  10      258.90      218.88      2.77 o 
  -6   5  10       12.50       10.75      1.10 o 
  -5   5  10      256.55      240.63      2.71 o 
  -4   5  10      346.35      354.34      3.23 o 
  -3   5  10      793.68      818.33      6.19 o 
  -2   5  10      688.62      660.84      5.88 o 
  -1   5  10     1036.90     1036.17      8.62 o 
   0   5  10      345.57      314.22      3.97 o 
   1   5  10        1.48        0.31      1.44 o 
   2   5  10       20.20       22.49      2.06 o 
   3   5  10        0.04        0.58      2.11 o 
   4   5  10      896.22      904.11     11.46 o 
   5   5  10       91.34       92.19      4.97 o 
   6   5  10      107.68       93.36      5.21 o 
   7   5  10       61.45       79.38      6.13 o 
 -15   6  10      755.22      751.90     13.63 o 
 -14   6  10       11.33       12.31      2.33 o 
 -13   6  10        3.45        4.42      1.63 o 
 -12   6  10      170.46      181.05      4.83 o 
 -11   6  10        0.08        0.12      1.39 o 
 -10   6  10        0.24       -0.16      1.43 o 
  -9   6  10      300.75      315.15      4.08 o 
  -8   6  10      484.30      468.34      5.16 o 
  -7   6  10       55.32       47.66      2.01 o 
  -6   6  10      223.44      220.10      3.07 o 
  -5   6  10      461.56      431.73      4.52 o 
  -4   6  10        2.26        3.51      1.19 o 
  -3   6  10      979.98     1007.77      8.93 o 
  -2   6  10      668.27      638.12      6.43 o 
  -1   6  10       18.06       20.38      1.73 o 
   0   6  10      271.78      269.43      4.87 o 
   1   6  10      195.25      202.84      5.60 o 
   2   6  10      318.56      307.08      6.10 o 
   3   6  10      116.32      113.13      4.20 o 
   4   6  10        1.70        1.67      3.20 o 
   5   6  10       12.09       14.71      3.84 o 
   6   6  10       34.98       45.63      5.10 o 
 -14   7  10       72.70       64.95      4.62 o 
 -13   7  10       57.10       65.10      3.17 o 
 -12   7  10       75.92       65.74      2.72 o 
 -11   7  10        0.13       -2.40      1.60 o 
 -10   7  10       50.01       50.49      2.54 o 
  -9   7  10        8.66       10.70      1.82 o 
  -8   7  10        1.41        0.51      1.76 o 
  -7   7  10       10.86        9.87      1.92 o 
  -6   7  10        0.00        1.28      1.45 o 
  -5   7  10      239.46      225.54      4.00 o 
  -4   7  10      689.90      683.23      7.50 o 
  -3   7  10      700.79      704.06      8.52 o 
  -2   7  10        0.02       -1.34      1.53 o 
  -1   7  10      170.06      173.74      4.40 o 
   0   7  10      179.07      175.45      4.38 o 
   1   7  10        4.95        6.98      2.71 o 
   2   7  10      118.07      124.72      7.60 o 
   3   7  10      114.27      141.04      7.22 o 
   4   7  10      360.81      370.57     12.18 o 
 -12   8  10      250.60      268.89      8.49 o 
 -11   8  10      146.92      150.33      5.10 o 
 -10   8  10       82.27       73.62      3.46 o 
  -9   8  10      115.12      128.98      4.12 o 
  -8   8  10        0.46        3.34      2.03 o 
  -7   8  10        0.36        0.12      2.36 o 
  -6   8  10        1.39        2.01      2.09 o 
  -5   8  10      425.54      433.35      7.72 o 
  -4   8  10       39.70       40.93      2.50 o 
  -3   8  10      283.76      294.78      5.91 o 
  -2   8  10        3.49        2.04      2.50 o 
  -1   8  10       65.11       68.91      3.91 o 
   0   8  10      231.09      243.82      6.50 o 
   1   8  10        2.07        3.91      4.50 o 
   2   8  10      961.65      994.05     24.83 o 
   3   8  10      105.73      126.79     10.68 o 
 -10   9  10       24.60       19.85      3.36 o 
  -9   9  10       20.63       18.51      3.69 o 
  -8   9  10      106.99      109.75      5.73 o 
  -7   9  10      394.45      405.91      9.55 o 
  -6   9  10        4.98        0.22      3.13 o 
  -5   9  10      148.94      154.30      6.34 o 
  -4   9  10      357.77      360.90      7.75 o 
  -3   9  10      149.55      159.72      6.23 o 
  -2   9  10      264.57      258.84      7.87 o 
  -1   9  10      153.70      166.09      6.58 o 
   0   9  10       59.95       55.85      4.87 o 
 -18   1  11       42.76       50.82      3.39 o 
 -17   1  11        3.13        0.79      1.57 o 
 -16   1  11        0.43       -1.56      1.16 o 
 -15   1  11       60.20       65.98      1.89 o 
 -14   1  11       41.03       44.70      1.65 o 
 -13   1  11        0.73       -1.00      1.14 o 
 -12   1  11      141.40      133.86      2.60 o 
 -11   1  11        0.06        0.85      0.94 o 
 -10   1  11       93.66       95.90      1.70 o 
  -9   1  11     1187.15     1164.30      7.68 o 
  -8   1  11       79.71       82.46      1.40 o 
  -7   1  11     1080.47     1048.81      6.30 o 
  -6   1  11        4.08        3.23      0.73 o 
  -5   1  11     1876.29     1830.31      9.48 o 
  -4   1  11        5.32        4.03      0.84 o 
  -3   1  11      258.16      264.99      2.44 o 
  -2   1  11        0.40        0.08      0.84 o 
  -1   1  11       87.32       95.76      1.67 o 
   0   1  11       75.88       70.90      1.52 o 
   1   1  11     1226.07     1211.97      8.38 o 
   2   1  11      503.29      503.67      5.05 o 
   3   1  11     1406.11     1371.07     11.51 o 
   4   1  11       11.57       11.07      1.74 o 
   5   1  11        1.63        3.51      2.42 o 
   6   1  11      108.55      123.01      6.14 o 
   7   1  11       27.16       29.27      4.42 o 
   8   1  11      457.15      462.97     11.67 o 
 -18   2  11       25.73       29.35      4.24 o 
 -17   2  11        3.79        7.35      2.00 o 
 -16   2  11      428.75      443.82      8.67 o 
 -15   2  11      385.14      401.25      8.71 o 
 -14   2  11        1.77       -0.57      1.61 o 
 -13   2  11      866.98      871.88      8.83 o 
 -12   2  11       29.19       39.02      1.71 o 
 -11   2  11        9.00       10.92      1.08 o 
 -10   2  11        3.67        0.96      0.89 o 
  -9   2  11      297.94      285.28      2.79 o 
  -8   2  11     1887.59     1874.71     10.60 o 
  -7   2  11      173.13      174.12      2.09 o 
  -6   2  11      474.50      456.94      3.28 o 
  -5   2  11      228.26      245.83      2.20 o 
  -4   2  11      346.47      355.13      2.88 o 
  -3   2  11       96.63       92.81      1.57 o 
  -2   2  11       95.78      104.93      1.81 o 
  -1   2  11     1307.21     1332.90      7.86 o 
   0   2  11     1018.74      955.18      6.75 o 
   1   2  11        4.61        3.36      1.34 o 
   2   2  11        0.32       -0.15      0.98 o 
   3   2  11      559.22      528.12      6.69 o 
   4   2  11      396.26      389.79      6.42 o 
   5   2  11       85.80       92.12      4.67 o 
   6   2  11      195.84      196.29      7.43 o 
   7   2  11      300.93      306.95     14.97 o 
 -18   3  11       13.75        9.30      4.13 o 
 -17   3  11      141.55      147.54      6.65 o 
 -16   3  11      331.12      333.29      7.55 o 
 -15   3  11      102.71      106.55      3.88 o 
 -14   3  11        3.77        3.41      1.61 o 
 -13   3  11       17.11       17.27      1.88 o 
 -12   3  11      418.76      382.43      4.45 o 
 -11   3  11        0.89        1.23      0.91 o 
 -10   3  11        4.60        3.66      0.93 o 
  -9   3  11       68.18       50.96      1.43 o 
  -8   3  11        0.03       -0.49      0.91 o 
  -7   3  11      621.71      561.59      4.53 o 
  -6   3  11      547.91      578.04      4.26 o 
  -5   3  11        5.63       12.46      0.90 o 
  -4   3  11     1538.06     1502.04      8.47 o 
  -3   3  11      155.92      145.96      2.20 o 
  -2   3  11      105.65       96.55      1.71 o 
  -1   3  11       65.59       65.47      1.62 o 
   0   3  11      277.01      256.38      3.57 o 
   1   3  11      985.08      937.17      8.76 o 
   2   3  11       85.08       83.10      2.82 o 
   3   3  11      355.18      351.25      4.89 o 
   4   3  11      359.75      352.14     10.72 o 
   5   3  11      368.83      375.41     11.17 o 
   6   3  11       27.82       40.05      4.60 o 
   7   3  11      207.00      187.99      7.60 o 
 -17   4  11        0.54       -2.37      4.95 o 
 -16   4  11        8.43       11.07      3.23 o 
 -15   4  11        0.24        0.12      2.43 o 
 -14   4  11       19.38       21.28      1.85 o 
 -13   4  11       36.04       36.48      2.10 o 
 -12   4  11       32.19       37.21      1.62 o 
 -11   4  11        0.84        0.36      1.02 o 
 -10   4  11        0.76       -0.67      0.96 o 
  -9   4  11       46.62       47.10      1.48 o 
  -8   4  11       89.95       77.61      1.90 o 
  -7   4  11       39.16       38.37      1.45 o 
  -6   4  11        4.95        7.61      1.12 o 
  -5   4  11      559.84      526.75      4.03 o 
  -4   4  11      367.83      350.14      3.22 o 
  -3   4  11        1.16       -0.18      0.95 o 
  -2   4  11      211.11      200.43      2.84 o 
  -1   4  11       56.30       51.69      1.94 o 
   0   4  11      120.35      127.25      2.81 o 
   1   4  11       10.30        9.02      1.56 o 
   2   4  11       13.53       16.07      2.00 o 
   3   4  11       20.36       14.78      2.34 o 
   4   4  11        0.32        5.14      3.07 o 
   5   4  11       21.91       30.35      4.69 o 
   6   4  11        4.99       15.05      4.49 o 
 -16   5  11      100.96       98.61      5.07 o 
 -15   5  11       31.17       31.97      2.79 o 
 -14   5  11      161.97      165.19      4.60 o 
 -13   5  11       40.21       45.15      2.61 o 
 -12   5  11       12.93       18.88      1.88 o 
 -11   5  11       53.08       58.94      2.05 o 
 -10   5  11       76.89       74.74      1.85 o 
  -9   5  11       22.71       29.56      1.47 o 
  -8   5  11      248.54      241.03      3.17 o 
  -7   5  11       47.47       62.94      1.91 o 
  -6   5  11       14.28       15.09      1.34 o 
  -5   5  11      124.54      141.25      2.39 o 
  -4   5  11      207.64      187.54      2.61 o 
  -3   5  11      481.07      473.86      4.61 o 
  -2   5  11        0.14        0.95      1.30 o 
  -1   5  11        8.65        7.73      1.55 o 
   0   5  11       20.71       17.37      2.02 o 
   1   5  11      385.31      372.24      5.77 o 
   2   5  11      123.10      128.79      4.32 o 
   3   5  11      132.08      109.74      5.35 o 
   4   5  11      157.00      141.60      6.31 o 
   5   5  11       10.51       11.13      3.81 o 
 -15   6  11      678.78      673.70     12.64 o 
 -14   6  11      290.61      279.99      9.44 o 
 -13   6  11      107.91      105.38      2.96 o 
 -12   6  11       95.33       97.14      2.63 o 
 -11   6  11        4.89        4.21      1.52 o 
 -10   6  11        2.67        7.44      1.48 o 
  -9   6  11      248.44      247.68      4.03 o 
  -8   6  11     1157.65     1095.88     10.10 o 
  -7   6  11      748.68      732.11      7.40 o 
  -6   6  11     1241.06     1249.93     10.68 o 
  -5   6  11       31.98       42.14      1.81 o 
  -4   6  11       64.78       56.12      2.00 o 
  -3   6  11        3.54        3.11      1.57 o 
  -2   6  11       12.37       16.88      1.76 o 
  -1   6  11      283.23      276.04      5.27 o 
   0   6  11      416.33      399.57      7.08 o 
   1   6  11      234.22      240.02      6.77 o 
   2   6  11       36.40       41.29      5.61 o 
   3   6  11       29.23       42.49      4.96 o 
   4   6  11      240.72      240.41      9.60 o 
 -14   7  11       94.42      108.77      4.26 o 
 -13   7  11        3.11        3.21      2.10 o 
 -12   7  11     1055.31     1059.82     20.05 o 
 -11   7  11        3.68        3.15      1.87 o 
 -10   7  11       83.23       89.09      3.19 o 
  -9   7  11      156.90      158.89      4.18 o 
  -8   7  11       17.12       17.76      2.25 o 
  -7   7  11      185.73      196.79      4.57 o 
  -6   7  11      634.57      642.79      8.09 o 
  -5   7  11      268.81      265.71      4.56 o 
  -4   7  11     1039.21     1056.04     14.18 o 
  -3   7  11      122.50      120.76      3.49 o 
  -2   7  11       57.23       52.03      3.13 o 
  -1   7  11      101.07      102.65      4.19 o 
   0   7  11       32.25       28.32      3.43 o 
   1   7  11       12.96       12.56      4.20 o 
   2   7  11      186.46      191.18      9.22 o 
   3   7  11      392.69      381.82     11.53 o 
 -12   8  11      147.87      147.39      5.92 o 
 -11   8  11        7.72        5.14      2.51 o 
 -10   8  11       36.63       42.52      3.83 o 
  -9   8  11        8.34       11.84      4.04 o 
  -8   8  11      258.53      282.06      7.39 o 
  -7   8  11       47.90       50.95      3.70 o 
  -6   8  11       17.74       19.68      3.51 o 
  -5   8  11      314.18      332.04      9.11 o 
  -4   8  11        0.42       -0.42      2.09 o 
  -3   8  11       12.85        7.61      2.89 o 
  -2   8  11       30.47       34.73      3.76 o 
  -1   8  11        1.20        0.87      3.17 o 
   0   8  11       99.04      105.09      5.59 o 
   1   8  11        0.03        2.13      4.19 o 
  -8   9  11        1.56       -1.98      3.77 o 
  -7   9  11        0.80       -1.32      3.50 o 
  -6   9  11        2.82        2.31      3.39 o 
  -5   9  11        2.80        1.56      5.70 o 
  -4   9  11      317.43      314.88      7.54 o 
  -3   9  11        6.11        7.25      3.03 o 
  -2   9  11        0.02        5.10      3.38 o 
 -18   0  12       20.53        6.46      4.70 o 
 -17   0  12       82.08       83.83      3.99 o 
 -16   0  12      125.17      139.14      4.86 o 
 -15   0  12      138.17      150.41      5.20 o 
 -14   0  12      121.63      122.61      4.31 o 
 -13   0  12      680.42      620.21     20.70 o 
 -12   0  12      789.50      814.42     10.98 o 
 -11   0  12     3123.23     3187.49     35.36 o 
 -10   0  12     1090.37     1045.08     12.41 o 
  -9   0  12      220.59      251.02      4.10 o 
  -8   0  12       22.30       20.24      1.45 o 
  -7   0  12     1214.04     1125.85      8.84 o 
  -6   0  12     1568.01     1511.89     11.90 o 
  -5   0  12     1423.35     1384.40     11.50 o 
  -4   0  12      547.73      560.03      6.54 o 
  -3   0  12       77.62       80.10      2.34 o 
  -2   0  12      146.34      134.70      3.06 o 
  -1   0  12      119.88      119.89      3.13 o 
   0   0  12      799.88      753.41     10.53 o 
   1   0  12      623.49      636.35      8.64 o 
   2   0  12      487.65      468.69      9.57 o 
   3   0  12      218.51      223.77      6.82 o 
   4   0  12      447.09      465.08     18.18 o 
   5   0  12      245.04      269.35     12.08 o 
   6   0  12      258.04      258.26     16.36 o 
 -18   1  12       15.87       18.69      2.57 o 
 -17   1  12       17.28       15.72      2.22 o 
 -16   1  12       61.83       58.52      2.67 o 
 -15   1  12        1.31       -0.33      1.35 o 
 -14   1  12        2.45        2.10      1.42 o 
 -13   1  12      392.97      381.70      4.71 o 
 -12   1  12      846.01      861.52      8.20 o 
 -11   1  12       35.22       45.55      1.52 o 
 -10   1  12       44.24       45.23      1.39 o 
  -9   1  12      130.32      143.59      2.46 o 
  -8   1  12      496.63      484.76      3.73 o 
  -7   1  12       14.74       10.65      1.01 o 
  -6   1  12        2.31        2.03      0.84 o 
  -5   1  12     1314.52     1271.69      7.79 o 
  -4   1  12        6.42        8.71      1.20 o 
  -3   1  12        1.21        0.31      1.09 o 
  -2   1  12       51.97       52.57      1.55 o 
  -1   1  12      360.29      362.49      4.23 o 
   0   1  12      366.94      365.22      4.10 o 
   1   1  12       83.00       82.89      2.41 o 
   2   1  12      224.57      232.53      4.05 o 
   3   1  12       63.18       70.36      2.99 o 
   4   1  12       37.25       40.59      3.88 o 
   5   1  12       22.22       13.71      4.31 o 
   6   1  12      270.75      237.99     11.62 o 
 -18   2  12      308.95      279.43     11.43 o 
 -17   2  12       13.34       14.87      3.28 o 
 -16   2  12        2.71        0.22      1.65 o 
 -15   2  12       25.06       23.20      2.09 o 
 -14   2  12        3.93        1.00      1.71 o 
 -13   2  12      167.81      162.36      3.04 o 
 -12   2  12        0.95        2.27      1.15 o 
 -11   2  12       65.22       73.63      1.77 o 
 -10   2  12        0.06       -0.69      0.84 o 
  -9   2  12       48.94       46.50      1.35 o 
  -8   2  12       74.95       85.37      1.75 o 
  -7   2  12       89.47       78.91      1.68 o 
  -6   2  12     1668.77     1670.47     10.17 o 
  -5   2  12      654.65      633.81      4.77 o 
  -4   2  12      366.36      337.88      3.46 o 
  -3   2  12      175.64      173.99      2.65 o 
  -2   2  12       62.98       52.71      1.88 o 
  -1   2  12       27.48       29.59      1.29 o 
   0   2  12       52.13       55.97      2.08 o 
   1   2  12        4.79        2.92      1.51 o 
   2   2  12      188.95      182.09      5.47 o 
   3   2  12       24.39       24.01      2.07 o 
   4   2  12       30.05       27.15      4.07 o 
   5   2  12       24.19       20.34      6.77 o 
   6   2  12      139.84      138.39      8.34 o 
 -17   3  12       71.02       62.86      5.16 o 
 -16   3  12        9.71       14.40      3.36 o 
 -15   3  12       13.90       11.19      2.85 o 
 -14   3  12       20.40       27.77      2.52 o 
 -13   3  12       14.01        9.20      1.52 o 
 -12   3  12      121.40      119.96      2.27 o 
 -11   3  12       27.72       21.02      1.13 o 
 -10   3  12        5.75        6.21      1.06 o 
  -9   3  12       13.46        9.02      1.07 o 
  -8   3  12      922.94      908.94      6.72 o 
  -7   3  12       13.53        9.54      1.17 o 
  -6   3  12       16.15       16.45      1.20 o 
  -5   3  12       95.86       83.11      1.75 o 
  -4   3  12      216.25      207.94      2.81 o 
  -3   3  12        7.88        7.93      1.31 o 
  -2   3  12       15.33       11.86      1.20 o 
  -1   3  12      237.29      242.85      3.60 o 
   0   3  12      959.57      943.62      9.37 o 
   1   3  12        0.02       -0.73      1.61 o 
   2   3  12       55.25       47.56      2.85 o 
   3   3  12       16.33       14.83      3.03 o 
   4   3  12       52.23       57.36      4.83 o 
   5   3  12       23.82       34.80      6.55 o 
   6   3  12       79.36       83.55      6.85 o 
 -17   4  12       97.07      117.81      8.78 o 
 -16   4  12      349.68      364.57      9.61 o 
 -15   4  12       85.86      101.16      4.90 o 
 -14   4  12        4.44        5.17      2.05 o 
 -13   4  12       87.70       80.95      2.68 o 
 -12   4  12      134.88      123.61      2.59 o 
 -11   4  12     1166.75     1192.21      9.22 o 
 -10   4  12      289.66      290.75      3.41 o 
  -9   4  12      471.81      435.57      4.53 o 
  -8   4  12      305.67      328.69      3.66 o 
  -7   4  12       23.19       24.54      1.55 o 
  -6   4  12      117.09      123.65      2.36 o 
  -5   4  12       82.04       91.15      2.04 o 
  -4   4  12      932.48      889.98      7.02 o 
  -3   4  12      309.71      292.05      3.81 o 
  -2   4  12        8.91        4.39      1.22 o 
  -1   4  12       46.66       44.12      2.21 o 
   0   4  12        8.78        7.45      2.04 o 
   1   4  12       16.07       11.42      2.39 o 
   2   4  12      169.17      189.91      5.46 o 
   3   4  12      241.18      243.16      7.00 o 
   4   4  12      623.46      616.78     12.98 o 
   5   4  12       32.24       34.70      5.77 o 
 -16   5  12        2.99        6.14      5.52 o 
 -15   5  12       56.42       58.96      4.34 o 
 -14   5  12        2.29        3.96      2.29 o 
 -13   5  12      585.61      599.76      8.41 o 
 -12   5  12      500.98      506.00      7.27 o 
 -11   5  12      231.76      226.70      3.42 o 
 -10   5  12        7.55       13.00      1.50 o 
  -9   5  12      295.67      273.95      4.25 o 
  -8   5  12        0.24       -0.53      1.26 o 
  -7   5  12      386.21      427.38      4.97 o 
  -6   5  12        4.20        3.30      1.32 o 
  -5   5  12      864.56      856.16      8.95 o 
  -4   5  12       60.08       55.25      2.27 o 
  -3   5  12        7.12        7.96      1.45 o 
  -2   5  12      166.79      166.16      3.60 o 
  -1   5  12      174.86      183.78      4.45 o 
   0   5  12       36.57       43.86      3.07 o 
   1   5  12        0.06       -1.19      3.03 o 
   2   5  12      177.91      182.01     13.68 o 
   3   5  12        4.31       -4.12      3.22 o 
   4   5  12       70.86       73.32      5.33 o 
 -15   6  12       37.59       34.08      3.79 o 
 -14   6  12      100.43      106.17      5.21 o 
 -13   6  12        2.73        2.78      1.80 o 
 -12   6  12       93.78      103.77      3.03 o 
 -11   6  12       40.47       38.09      2.10 o 
 -10   6  12        7.89        8.41      1.77 o 
  -9   6  12       34.03       45.62      2.30 o 
  -8   6  12       91.07       89.52      2.91 o 
  -7   6  12       25.52       26.62      1.97 o 
  -6   6  12     1217.19     1222.36     10.95 o 
  -5   6  12        8.98        8.36      1.75 o 
  -4   6  12      436.56      441.56      5.35 o 
  -3   6  12       28.80       33.34      2.22 o 
  -2   6  12       28.43       22.20      2.29 o 
  -1   6  12       23.57       27.01      2.68 o 
   0   6  12        4.28        6.91      3.19 o 
   1   6  12        0.85       -3.20      4.09 o 
   2   6  12        0.22        2.74      4.30 o 
   3   6  12      379.47      412.91     14.37 o 
 -13   7  12       32.70       42.60      3.33 o 
 -12   7  12        8.86        7.50      2.25 o 
 -11   7  12        6.30        5.66      2.40 o 
 -10   7  12       62.51       62.79      3.07 o 
  -9   7  12       30.00       39.17      2.95 o 
  -8   7  12        6.75       10.22      2.35 o 
  -7   7  12      118.19      142.29      4.74 o 
  -6   7  12        2.62        1.79      2.21 o 
  -5   7  12       66.95       68.58      3.49 o 
  -4   7  12      147.67      156.34      3.92 o 
  -3   7  12       56.64       57.21      3.69 o 
  -2   7  12       13.37       15.61      3.15 o 
  -1   7  12       14.77       18.67      3.14 o 
   0   7  12      104.19      111.74      5.42 o 
   1   7  12        8.25       15.76      5.22 o 
 -11   8  12        0.59       -4.05      2.91 o 
 -10   8  12       13.70       14.88      3.08 o 
  -9   8  12      207.46      219.19      6.58 o 
  -8   8  12      283.18      279.93      7.47 o 
  -7   8  12        0.00        6.95      3.39 o 
  -6   8  12        3.66       -2.86      3.26 o 
  -5   8  12      336.85      354.76      8.32 o 
  -4   8  12      242.55      247.03      6.37 o 
  -3   8  12       61.07       69.45      4.27 o 
  -2   8  12       60.52       66.49      4.69 o 
  -1   8  12       42.18       38.74      5.09 o 
 -18   1  13       78.41       69.04      9.87 o 
 -17   1  13      147.74      143.02      4.33 o 
 -16   1  13      213.36      234.82      8.90 o 
 -15   1  13       14.07       12.53      1.75 o 
 -14   1  13      388.93      380.73      5.58 o 
 -13   1  13       21.65       27.92      1.79 o 
 -12   1  13       36.20       39.79      2.00 o 
 -11   1  13       46.43       39.08      1.36 o 
 -10   1  13      164.64      150.54      2.67 o 
  -9   1  13      428.32      427.36      5.16 o 
  -8   1  13      614.25      634.77      4.88 o 
  -7   1  13      179.45      170.13      2.31 o 
  -6   1  13        2.13        1.44      1.01 o 
  -5   1  13      226.35      215.10      2.94 o 
  -4   1  13       70.64       64.23      1.99 o 
  -3   1  13      281.47      293.71      3.89 o 
  -2   1  13     3980.94     3930.84     28.58 o 
  -1   1  13       90.48       96.21      2.84 o 
   0   1  13       20.46       26.00      2.44 o 
   1   1  13       50.18       44.82      2.37 o 
   2   1  13        4.96        7.54      2.75 o 
   3   1  13      139.44      140.38      6.40 o 
   4   1  13       55.30       64.89      5.19 o 
   5   1  13       26.04       24.11      4.34 o 
 -17   2  13       34.77       34.35      4.15 o 
 -16   2  13       64.07       60.80      4.91 o 
 -15   2  13       11.49       10.58      2.07 o 
 -14   2  13       69.89       67.41      2.95 o 
 -13   2  13       46.62       53.38      1.66 o 
 -12   2  13     1082.12     1061.48     12.37 o 
 -11   2  13        5.06        4.35      1.24 o 
 -10   2  13       24.81       31.61      1.19 o 
  -9   2  13        0.91        2.80      1.07 o 
  -8   2  13      546.98      557.53      4.74 o 
  -7   2  13      106.95       90.57      1.94 o 
  -6   2  13       23.78       18.93      1.24 o 
  -5   2  13      633.09      642.66      5.86 o 
  -4   2  13      416.68      391.95      4.40 o 
  -3   2  13      217.42      213.33      3.52 o 
  -2   2  13        0.58        1.30      1.48 o 
  -1   2  13     2760.76     2632.53     23.42 o 
   0   2  13      461.52      472.05      6.30 o 
   1   2  13       24.11       29.31      2.83 o 
   2   2  13      126.55      127.03      4.87 o 
   3   2  13      194.07      189.76      7.27 o 
   4   2  13        0.17        4.99      5.56 o 
   5   2  13       57.43       77.17      5.75 o 
 -17   3  13        5.38        6.49      3.89 o 
 -16   3  13       46.27       47.67      4.74 o 
 -15   3  13       23.31       29.76      3.23 o 
 -14   3  13        6.93        4.92      1.90 o 
 -13   3  13        4.24        6.49      1.77 o 
 -12   3  13        0.93        0.18      1.13 o 
 -11   3  13      155.59      163.20      2.81 o 
 -10   3  13       68.68       79.74      2.27 o 
  -9   3  13       84.66       80.36      1.90 o 
  -8   3  13      298.78      305.42      3.67 o 
  -7   3  13      433.64      430.06      4.58 o 
  -6   3  13        2.57        1.17      1.24 o 
  -5   3  13      226.64      217.98      3.12 o 
  -4   3  13      904.54      892.74      7.66 o 
  -3   3  13      322.88      335.00      4.29 o 
  -2   3  13       74.08       76.70      2.84 o 
  -1   3  13      516.48      527.32      6.72 o 
   0   3  13        3.56        2.77      2.03 o 
   1   3  13        0.48        1.89      2.44 o 
   2   3  13       87.47       89.88      4.97 o 
   3   3  13      192.49      177.11      7.75 o 
   4   3  13       56.67       45.58      5.33 o 
 -16   4  13      151.12      147.93      9.49 o 
 -15   4  13        2.69       -1.82      2.92 o 
 -14   4  13       11.64        9.71      2.66 o 
 -13   4  13       12.48       13.66      1.45 o 
 -12   4  13        6.00        8.06      1.49 o 
 -11   4  13       23.23       23.02      1.46 o 
 -10   4  13       59.53       56.32      1.90 o 
  -9   4  13        3.79        2.98      1.21 o 
  -8   4  13       92.72       94.77      2.30 o 
  -7   4  13       91.21       78.30      2.23 o 
  -6   4  13       19.10       16.52      1.58 o 
  -5   4  13        7.39        3.07      1.29 o 
  -4   4  13       86.28       83.52      2.25 o 
  -3   4  13       29.54       26.11      1.84 o 
  -2   4  13      143.57      135.38      3.57 o 
  -1   4  13       47.93       45.61      2.69 o 
   0   4  13        4.93        4.31      2.28 o 
   1   4  13      145.02      130.72      6.53 o 
   2   4  13       10.21        7.52      3.68 o 
   3   4  13        2.67        0.99      3.48 o 
   4   4  13       16.13       13.44      4.56 o 
 -15   5  13       15.91        8.56      2.57 o 
 -14   5  13       73.25       70.30      3.46 o 
 -13   5  13       22.35       25.83      2.21 o 
 -12   5  13       12.66       13.91      2.09 o 
 -11   5  13        3.68        1.41      1.36 o 
 -10   5  13      112.12      116.46      2.76 o 
  -9   5  13       16.30       13.05      1.74 o 
  -8   5  13      341.38      349.20      4.79 o 
  -7   5  13      306.35      313.76      4.94 o 
  -6   5  13       20.75       17.55      1.84 o 
  -5   5  13        3.26        4.66      1.47 o 
  -4   5  13        0.89       -0.27      1.63 o 
  -3   5  13      119.17      128.46      3.36 o 
  -2   5  13      218.38      212.77      5.73 o 
  -1   5  13       26.03       25.00      2.97 o 
   0   5  13      241.53      216.76      7.64 o 
   1   5  13        0.10        2.61      5.34 o 
   2   5  13       67.83       62.23      6.66 o 
   3   5  13       57.40       63.23      6.01 o 
 -14   6  13        6.40        8.54      3.15 o 
 -13   6  13       16.90       13.82      2.82 o 
 -12   6  13      394.09      397.76      6.53 o 
 -11   6  13        1.90       -0.01      1.69 o 
 -10   6  13       21.43       23.03      2.11 o 
  -9   6  13      132.96      149.50      3.79 o 
  -8   6  13      189.03      201.24      4.40 o 
  -7   6  13        3.27        7.09      2.00 o 
  -6   6  13       48.31       49.46      2.63 o 
  -5   6  13       23.08       18.85      2.52 o 
  -4   6  13        3.82        5.04      1.85 o 
  -3   6  13        0.23       -2.72      2.46 o 
  -2   6  13       90.35       92.22      3.90 o 
  -1   6  13      375.07      353.76      8.51 o 
   0   6  13      322.76      348.61      9.90 o 
   1   6  13      211.22      200.28      9.76 o 
 -12   7  13        7.01        8.93      2.95 o 
 -11   7  13       16.87       16.35      2.88 o 
 -10   7  13      123.39      122.36      4.79 o 
  -9   7  13      708.04      709.54     11.35 o 
  -8   7  13      444.77      459.62      9.49 o 
  -7   7  13      313.81      336.82      8.17 o 
  -6   7  13       72.04       70.98      5.03 o 
  -5   7  13      478.19      478.98      9.41 o 
  -4   7  13      220.93      221.57      5.61 o 
  -3   7  13        5.10        3.30      2.90 o 
  -2   7  13        6.97        3.73      3.22 o 
  -1   7  13      923.61      935.30     14.70 o 
  -9   8  13       24.58       26.21      4.57 o 
  -8   8  13       96.40       92.89      6.28 o 
  -7   8  13       22.88       19.75      4.51 o 
  -6   8  13       20.83       24.30      4.23 o 
  -5   8  13      188.23      197.39      8.52 o 
  -4   8  13        3.00        4.05      2.57 o 
 -17   0  14      178.23      190.73     11.56 o 
 -16   0  14      474.45      456.68     25.93 o 
 -15   0  14      725.15      668.04     16.98 o 
 -14   0  14     1632.46     1520.38     40.71 o 
 -13   0  14     1608.71     1625.35     23.86 o 
 -12   0  14       87.77       85.11      3.73 o 
 -11   0  14      234.26      257.92      6.46 o 
 -10   0  14       99.74       92.07      4.13 o 
  -9   0  14      264.41      277.90      5.19 o 
  -8   0  14      259.19      275.08      4.78 o 
  -7   0  14       22.19       22.86      1.79 o 
  -6   0  14      407.79      404.03      5.97 o 
  -5   0  14       13.19        9.72      2.02 o 
  -4   0  14        3.20        3.55      2.15 o 
  -3   0  14       77.83       86.56      4.13 o 
  -2   0  14      222.99      206.39      6.44 o 
  -1   0  14      800.06      783.02     17.31 o 
   0   0  14       62.33       66.69      4.77 o 
   1   0  14      355.58      360.00     10.22 o 
   2   0  14        0.29        0.11      4.79 o 
   3   0  14      946.26      953.61     24.89 o 
   4   0  14        0.73       -2.31      6.34 o 
 -17   1  14        0.28       -0.32      3.25 o 
 -16   1  14      210.42      205.92      8.61 o 
 -15   1  14        0.36        2.42      2.26 o 
 -14   1  14       14.97       16.22      1.75 o 
 -13   1  14      792.34      821.21     13.52 o 
 -12   1  14      679.85      683.72      9.65 o 
 -11   1  14        9.27       11.02      1.27 o 
 -10   1  14       43.99       40.01      1.80 o 
  -9   1  14      112.87      107.69      1.87 o 
  -8   1  14        7.26        5.67      1.13 o 
  -7   1  14        0.67        0.90      1.02 o 
  -6   1  14      402.03      415.03      4.89 o 
  -5   1  14     1328.07     1327.14      9.94 o 
  -4   1  14      261.98      263.24      4.20 o 
  -3   1  14        0.03        0.62      1.90 o 
  -2   1  14       11.01       11.58      2.25 o 
  -1   1  14       51.31       49.37      3.56 o 
   0   1  14       10.80        6.02      2.26 o 
   1   1  14       29.34       23.53      3.37 o 
   2   1  14      356.59      357.72     10.76 o 
   3   1  14      209.95      217.64      8.76 o 
 -17   2  14       21.25       20.76      6.56 o 
 -16   2  14       14.30       10.79      3.74 o 
 -15   2  14       37.19       35.76      3.08 o 
 -14   2  14       10.05        6.85      1.68 o 
 -13   2  14        5.61        4.17      1.54 o 
 -12   2  14       86.07       86.63      2.38 o 
 -11   2  14       16.83       16.65      1.57 o 
 -10   2  14       71.66       61.65      1.62 o 
  -9   2  14        1.74        1.02      1.15 o 
  -8   2  14        2.89        1.57      1.08 o 
  -7   2  14      299.68      314.53      3.93 o 
  -6   2  14       56.63       56.46      1.75 o 
  -5   2  14       17.88       21.11      1.68 o 
  -4   2  14      225.17      218.62      3.94 o 
  -3   2  14        6.60        7.60      1.82 o 
  -2   2  14       32.70       33.40      2.46 o 
  -1   2  14      158.74      146.52      5.80 o 
   0   2  14      173.73      171.89      6.03 o 
   1   2  14      110.65      115.72      5.49 o 
   2   2  14       49.45       52.86      5.32 o 
   3   2  14       31.64       34.12      5.10 o 
 -16   3  14       27.57       31.94      4.62 o 
 -15   3  14        0.35       -3.49      3.56 o 
 -14   3  14       91.58       92.36      3.24 o 
 -13   3  14      373.93      389.87      5.09 o 
 -12   3  14       74.82       80.17      3.06 o 
 -11   3  14        1.40       -0.13      1.16 o 
 -10   3  14        0.14       -0.94      1.25 o 
  -9   3  14        3.30        2.06      1.24 o 
  -8   3  14       38.46       41.21      1.78 o 
  -7   3  14       99.33       90.28      2.49 o 
  -6   3  14       81.04       92.85      2.50 o 
  -5   3  14      398.69      414.90      5.11 o 
  -4   3  14      196.68      188.90      3.33 o 
  -3   3  14       14.84       11.95      1.95 o 
  -2   3  14        6.07        7.06      1.99 o 
  -1   3  14       61.31       56.23      3.06 o 
   0   3  14       29.16       39.46      4.33 o 
   1   3  14       71.99       79.05      5.81 o 
   2   3  14      134.23      135.23      7.67 o 
   3   3  14      291.83      336.79     10.82 o 
 -16   4  14      112.83      118.86     12.82 o 
 -15   4  14      383.31      360.29     13.30 o 
 -14   4  14      339.21      332.57      8.86 o 
 -13   4  14      487.87      494.09      8.92 o 
 -12   4  14        1.39       -0.03      1.38 o 
 -11   4  14      121.04      137.42      2.80 o 
 -10   4  14       33.14       33.18      1.89 o 
  -9   4  14      327.60      305.09      4.65 o 
  -8   4  14      187.35      199.22      3.86 o 
  -7   4  14      164.18      163.59      3.30 o 
  -6   4  14        5.43        6.82      1.76 o 
  -5   4  14       30.00       33.25      2.07 o 
  -4   4  14      123.20      125.66      3.14 o 
  -3   4  14        3.37        0.22      1.81 o 
  -2   4  14       61.46       67.50      3.00 o 
  -1   4  14       32.84       39.47      3.31 o 
   0   4  14      199.37      203.47      7.39 o 
   1   4  14       29.69       20.79      4.04 o 
   2   4  14      169.04      179.03      7.37 o 
 -14   5  14       91.46       85.64      3.75 o 
 -13   5  14       68.67       67.79      5.29 o 
 -12   5  14      665.70      683.33     10.25 o 
 -11   5  14        0.04       -0.05      1.60 o 
 -10   5  14       81.32       90.13      2.71 o 
  -9   5  14      157.98      163.63      3.76 o 
  -8   5  14      268.33      278.67      4.53 o 
  -7   5  14       97.92      109.86      4.57 o 
  -6   5  14      701.02      678.71     10.53 o 
  -5   5  14      906.26      896.20     16.30 o 
  -4   5  14      193.73      208.08      4.42 o 
  -3   5  14        2.90        6.90      2.20 o 
  -2   5  14       22.60       17.45      2.80 o 
  -1   5  14       74.80       83.83      4.45 o 
   0   5  14       24.88       22.71      5.42 o 
   1   5  14      104.58      114.36      9.35 o 
 -13   6  14       24.74       17.88      3.11 o 
 -12   6  14        0.00       -1.93      2.42 o 
 -11   6  14       49.95       61.41      2.81 o 
 -10   6  14       63.25       58.97      2.76 o 
  -9   6  14      167.56      177.90      4.43 o 
  -8   6  14        0.01       -0.03      2.24 o 
  -7   6  14      214.23      216.08      5.67 o 
  -6   6  14      300.67      289.43      7.02 o 
  -5   6  14      115.21      135.85      9.20 o 
  -4   6  14       52.47       50.87      3.50 o 
  -3   6  14        5.93        6.73      3.08 o 
  -2   6  14      129.26      132.24      5.18 o 
  -1   6  14       75.59       72.06      4.46 o 
 -10   7  14      105.25       98.15      4.66 o 
  -9   7  14        5.51       10.57      3.43 o 
  -8   7  14      273.62      258.71      8.16 o 
  -7   7  14      688.33      695.56     12.73 o 
  -6   7  14       19.43       16.45      4.04 o 
  -5   7  14       24.25       23.26      4.01 o 
  -4   7  14      311.91      336.73     10.77 o 
  -3   7  14        0.01        2.32      3.24 o 
 -16   1  15       90.51       79.87      6.25 o 
 -15   1  15      334.98      321.21      8.43 o 
 -14   1  15        3.69        0.14      2.08 o 
 -13   1  15        1.60        0.39      1.74 o 
 -12   1  15        3.31        6.41      1.59 o 
 -11   1  15       19.19       16.74      1.76 o 
 -10   1  15       59.80       57.01      2.23 o 
  -9   1  15      203.26      203.93      3.62 o 
  -8   1  15       14.54       10.41      1.28 o 
  -7   1  15       72.74       75.79      1.90 o 
  -6   1  15      155.14      152.79      2.84 o 
  -5   1  15        7.27        6.48      1.63 o 
  -4   1  15        1.74        2.31      1.92 o 
  -3   1  15      836.50      823.34     10.52 o 
  -2   1  15      313.65      306.78      6.57 o 
  -1   1  15      394.01      416.67      9.25 o 
   0   1  15        1.79        0.15      3.36 o 
   1   1  15      276.59      268.59     10.59 o 
   2   1  15      101.25       95.80      7.24 o 
 -16   2  15       81.26      101.48      7.29 o 
 -15   2  15        0.08        1.42      3.84 o 
 -14   2  15       28.70       27.65      2.52 o 
 -13   2  15      249.65      268.08      7.80 o 
 -12   2  15      172.90      168.39      3.62 o 
 -11   2  15       15.59       15.74      1.72 o 
 -10   2  15      283.60      298.28      3.60 o 
  -9   2  15      468.13      483.78      6.17 o 
  -8   2  15       10.14        6.71      1.32 o 
  -7   2  15       96.32       98.75      2.64 o 
  -6   2  15       78.20       85.26      2.36 o 
  -5   2  15      698.48      695.41      8.76 o 
  -4   2  15      210.42      197.77      4.19 o 
  -3   2  15       55.98       57.07      3.15 o 
  -2   2  15       18.06       16.99      2.55 o 
  -1   2  15       20.56       18.62      3.56 o 
   0   2  15      150.95      144.20      7.99 o 
   1   2  15      221.14      242.41     10.06 o 
 -15   3  15        0.90        6.68      4.04 o 
 -14   3  15       18.27       25.57      3.16 o 
 -13   3  15       32.17       34.51      2.16 o 
 -12   3  15        8.55        7.15      1.66 o 
 -11   3  15       83.06       83.37      2.17 o 
 -10   3  15      205.15      203.79      3.17 o 
  -9   3  15      464.68      462.55      5.40 o 
  -8   3  15      200.78      205.68      4.52 o 
  -7   3  15       86.91       95.39      3.11 o 
  -6   3  15      120.11      105.89      2.79 o 
  -5   3  15       18.95       17.87      1.85 o 
  -4   3  15       10.28        7.97      2.08 o 
  -3   3  15      270.76      267.72      5.68 o 
  -2   3  15      383.88      380.87      6.80 o 
  -1   3  15      568.45      572.11     12.43 o 
   0   3  15      146.10      151.53      9.28 o 
   1   3  15       14.90       17.13      4.96 o 
 -15   4  15      180.16      210.33     11.12 o 
 -14   4  15       33.42       35.53      4.33 o 
 -13   4  15       14.30       16.65      2.51 o 
 -12   4  15      278.08      285.55      4.78 o 
 -11   4  15        2.62       -0.42      1.72 o 
 -10   4  15        8.04        6.49      1.78 o 
  -9   4  15      120.52      119.66      3.00 o 
  -8   4  15       20.29       24.03      2.04 o 
  -7   4  15        6.78        5.31      1.99 o 
  -6   4  15        2.62        3.84      2.38 o 
  -5   4  15       67.96       68.83      2.70 o 
  -4   4  15      146.17      138.96      4.59 o 
  -3   4  15       56.80       55.31      3.40 o 
  -2   4  15        0.16       -2.70      2.64 o 
  -1   4  15        1.89        3.68      3.79 o 
   0   4  15        8.10        6.03      4.58 o 
 -13   5  15       21.09       12.64      2.70 o 
 -12   5  15        4.29       -1.80      2.16 o 
 -11   5  15       51.05       51.06      2.56 o 
 -10   5  15      124.11      128.83      3.58 o 
  -9   5  15       58.34       60.38      2.72 o 
  -8   5  15      137.68      152.39      4.52 o 
  -7   5  15       99.49      111.19      4.49 o 
  -6   5  15        4.10        0.37      2.70 o 
  -5   5  15       13.25       13.60      2.45 o 
  -4   5  15       45.50       42.72      4.53 o 
  -3   5  15       13.23       17.14      3.72 o 
  -2   5  15      102.40      102.31      5.01 o 
  -1   5  15      445.00      427.15     15.27 o 
 -11   6  15      183.29      178.60      5.78 o 
 -10   6  15      382.28      375.44      7.84 o 
  -9   6  15      454.72      476.95      9.24 o 
  -8   6  15      204.30      205.03      7.79 o 
  -7   6  15      154.82      165.89      6.18 o 
  -6   6  15       14.59       12.95      3.90 o 
  -5   6  15      126.10      145.78      7.46 o 
  -4   6  15      261.32      266.71      8.85 o 
  -3   6  15      158.48      159.43      9.01 o 
 -16   0  16        5.77        2.85      6.97 o 
 -15   0  16      676.22      602.93     20.07 o 
 -14   0  16     1544.27     1592.17     42.21 o 
 -13   0  16      397.46      392.76     14.58 o 
 -12   0  16       49.01       50.16      3.93 o 
 -11   0  16       10.72       13.65      4.15 o 
 -10   0  16       76.93       81.51      7.61 o 
  -9   0  16       48.35       54.70      4.00 o 
  -8   0  16      412.15      410.42      9.37 o 
  -7   0  16      143.42      135.23      3.84 o 
  -6   0  16       95.01      109.00      5.15 o 
  -5   0  16       51.84       45.46      3.66 o 
  -4   0  16      451.22      454.96     16.14 o 
  -3   0  16        0.15       -4.91      3.27 o 
  -2   0  16       21.28       29.06      6.38 o 
  -1   0  16      128.69      133.02     10.91 o 
   0   0  16      332.24      330.82     16.53 o 
 -15   1  16       50.56       50.48      4.20 o 
 -14   1  16       36.02       38.89      3.59 o 
 -13   1  16        7.49        4.58      2.50 o 
 -12   1  16       20.54       18.23      2.39 o 
 -11   1  16        0.45       -0.21      1.98 o 
 -10   1  16      205.84      208.41      4.29 o 
  -9   1  16      453.50      448.78      6.22 o 
  -8   1  16      111.77      111.14      2.85 o 
  -7   1  16        1.17        1.46      1.36 o 
  -6   1  16       70.61       64.09      2.50 o 
  -5   1  16        0.37       -2.17      1.80 o 
  -4   1  16       94.43      101.09      3.51 o 
  -3   1  16       34.40       32.22      3.31 o 
  -2   1  16      189.13      186.61      8.04 o 
  -1   1  16      140.34      145.28      8.01 o 
   0   1  16        2.82        2.19      4.38 o 
 -15   2  16       19.35       23.99      3.49 o 
 -14   2  16        4.51        6.26      3.18 o 
 -13   2  16       11.60       10.97      2.26 o 
 -12   2  16       28.21       28.17      2.34 o 
 -11   2  16       52.10       56.43      2.65 o 
 -10   2  16      213.14      195.10      3.80 o 
  -9   2  16      225.49      218.19      3.71 o 
  -8   2  16        6.01        6.50      1.85 o 
  -7   2  16       21.95       22.91      2.34 o 
  -6   2  16       29.41       27.00      2.02 o 
  -5   2  16        1.88       -1.08      1.87 o 
  -4   2  16       53.54       58.69      3.49 o 
  -3   2  16       10.34       13.43      2.80 o 
  -2   2  16       46.05       46.85      5.05 o 
  -1   2  16        1.99       -7.78      5.18 o 
 -14   3  16       65.11       74.36      4.86 o 
 -13   3  16       35.00       37.43      3.29 o 
 -12   3  16       11.99       10.23      2.08 o 
 -11   3  16        5.56        6.42      1.47 o 
 -10   3  16      517.53      536.46      7.97 o 
  -9   3  16       41.55       41.18      2.37 o 
  -8   3  16       80.19       79.76      3.08 o 
  -7   3  16        2.47       -1.07      1.98 o 
  -6   3  16       23.15       21.88      2.13 o 
  -5   3  16       16.45       15.03      2.52 o 
  -4   3  16      181.94      188.51      5.15 o 
  -3   3  16       33.87       41.04      3.75 o 
  -2   3  16      208.65      199.39      7.45 o 
  -1   3  16       34.77       26.18      6.83 o 
 -13   4  16      224.91      220.67      8.52 o 
 -12   4  16       46.42       41.92      2.42 o 
 -11   4  16      118.14      124.74      3.72 o 
 -10   4  16       18.06       18.95      2.26 o 
  -9   4  16       75.05       80.82      3.25 o 
  -8   4  16      217.16      227.69      5.84 o 
  -7   4  16       17.33       13.79      2.59 o 
  -6   4  16       74.77       77.14      4.39 o 
  -5   4  16       95.48      102.44      3.92 o 
  -4   4  16        5.07        3.53      2.52 o 
  -3   4  16       24.10       27.64      3.48 o 
  -2   4  16       96.31       99.28      5.47 o 
 -11   5  16      158.15      169.21      5.33 o 
 -10   5  16        8.54        9.81      2.63 o 
  -9   5  16      773.50      821.86     10.44 o 
  -8   5  16      336.08      332.48      8.51 o 
  -7   5  16       83.56       95.86      5.58 o 
  -6   5  16        2.34        5.79      4.09 o 
  -5   5  16       11.45       12.36      3.49 o 
  -4   5  16       50.45       59.51      3.66 o 
 -14   1  17      283.11      311.58      7.98 o 
 -13   1  17      134.18      144.90      5.80 o 
 -12   1  17        0.50       -0.15      2.62 o 
 -11   1  17      280.77      264.66      6.49 o 
 -10   1  17       57.04       66.38      3.98 o 
  -9   1  17        1.50       -0.06      1.93 o 
  -8   1  17       14.76       14.83      2.36 o 
  -7   1  17      286.99      283.61      5.44 o 
  -6   1  17      973.68      949.41     12.39 o 
  -5   1  17      762.51      738.48     11.43 o 
  -4   1  17       29.28       25.95      3.38 o 
  -3   1  17       32.94       31.07      4.62 o 
 -13   2  17      228.07      238.28      6.78 o 
 -12   2  17        8.35       11.63      2.84 o 
 -11   2  17      499.03      536.98     12.09 o 
 -10   2  17       18.62       25.69      2.07 o 
  -9   2  17       66.73       71.13      3.03 o 
  -8   2  17        9.87        8.00      2.20 o 
  -7   2  17        5.14        1.31      2.42 o 
  -6   2  17       48.27       54.20      3.53 o 
  -5   2  17      614.12      606.58      9.64 o 
  -4   2  17      448.14      451.32      9.45 o 
  -3   2  17      193.16      191.45      6.92 o 
 -12   3  17      239.91      288.05      7.71 o 
 -11   3  17      133.04      121.83      4.16 o 
 -10   3  17        2.51       -0.35      1.82 o 
  -9   3  17       12.27        8.42      2.23 o 
  -8   3  17      115.13      117.59      5.09 o 
  -7   3  17      176.56      187.65      5.15 o 
  -6   3  17      352.08      344.73      7.06 o 
  -5   3  17      602.32      593.58     14.41 o 
  -4   3  17       26.69       23.80      3.33 o 
 -10   4  17       55.10       56.09      3.36 o 
  -9   4  17       70.67       86.19      3.79 o 
  -8   4  17        7.72        3.30      2.56 o 
  -7   4  17       33.39       40.43      4.65 o 
  -6   4  17       55.64       58.16      5.58 o 
 -12   0  18        1.09       -4.14      4.43 o 
 -11   0  18       88.58      105.72     12.03 o 
 -10   0  18      932.64      926.34     42.58 o 
  -9   0  18        0.69       -1.73      4.45 o 
  -8   0  18       60.58       62.27      4.49 o 
  -7   0  18       71.13       67.10      4.30 o 
  -6   0  18       51.58       53.11      4.88 o 
 -11   1  18       37.31       39.76      4.32 o 
 -10   1  18       14.69       15.47      5.17 o 
  -9   1  18      210.01      207.18      4.98 o 
  -8   1  18      226.32      220.83      6.91 o 
  -7   1  18       16.44       17.66      2.55 o 
  -6   1  18       38.29       40.67      3.08 o 
 -10   2  18        5.36        3.88      1.78 o 
  -9   2  18      115.73      116.55      4.01 o 
  -8   2  18       28.60       26.33      3.46 o 
                                                 
